# Supplementary material for: Integrative taxonomy resolves taxonomic uncertainty for freshwater mussels being considered for protection under the U.S. Endangered Species Act
Source: Sci Rep. 2018 Oct 26;8:15892. doi: 10.1038/s41598-018-33806-z (PMC6203750; doi:10.1038/s41598-018-33806-z)
Supplement: Supplementary file 2 — Supplementary Table S1 [file 41598_2018_33806_MOESM2_ESM.csv]

Unique_identifier	Genus	Species	Group	Drainage	Museum	Catalog_Number	ITS1_Genbank	ND1_GenBank	COI_Genbank	Col_Day_DD	Col_Month_MM	Col_Year_YYYY	Latitude	Longitude
ApliCol039	Amblema	plicata	plicata	Colorado	Florida Museum	UF441153	MH362509	MH633584	MH633632	23	8	2011	31.190617	-98.902743
ApliCol040	Amblema	plicata	plicata	Colorado	Florida Museum	UF441154	MH362510	MH633585	MH633633	23	8	2011	31.26177886	-98.59476767
CtubTen003	Cyclonaias	tuberculata	tuberculata	Tennessee	Florida Museum	UF438245	MH362553	MH633587	MH633635	27	9	2013	36.1451307	-83.1525792
CtubTen006	Cyclonaias	tuberculata	tuberculata	Tennessee	Florida Museum	UF438245	MH362554	MH633588	MH633636	27	9	2013	36.1451307	-83.1525792
CtubTen008	Cyclonaias	tuberculata	tuberculata	Tennessee	Florida Museum	UF438245	MH362555	MH633589	MH633637	27	9	2013	36.1451307	-83.1525792
EcraOhi051	Elliptio	crassidens	crassidens	Ohio	Florida Museum	UF441250	MH362521	MH633586	MH633634	13	6	2012	38.6133528	-82.1700695
EcraPrl065	Elliptio	crassidens	crassidens	Pearl	Florida Museum	UF439147	MH362615	MH633596	MH633644	8	10	2015	30.62254	-89.87655
FmitGua021	Cyclonaias	necki	necki	Guadalupe	Florida Museum	UF438177	MH362658	MH361822	MH362165	1	5	2014	29.226479	-97.329456
MnerGua025	Megalonaias	nervosa	nervosa	Guadalupe	Florida Museum	UF438300	MH362471	MH633571	MH633619	28	9	2009	29.46975	-97.49062
MnerOhi057	Megalonaias	nervosa	nervosa	Ohio River	Florida Museum	UF439113	MH362616	MH633597	MH633645	28	7	2016	39.39123122	-81.42094424
QapiRGr081	Quadrula	apiculata	apiculata	Rio Grande	Florida Museum	UF438554	MH362562	MH633590	MH633638	15	8	2014	27.63774	-99.62695
QaspAla001	Cyclonaias	asperata	asperata	Alabama	Florida Museum	UF438660	MH362453	MH633560	MH633608	20	9	2007	32.31001	-87.27863
QaspAla002	Cyclonaias	asperata	asperata	Alabama	Florida Museum	UF438660	MH362454	MH633561	MH633609	20	9	2007	32.31001	-87.27863
QaspAla006	Cyclonaias	asperata	asperata	Alabama	Florida Museum	UF438236	MH362462	MH633563	MH633611	22	8	2008	31.603941	-87.54968
QaspAla007	Cyclonaias	asperata	asperata	Alabama	Florida Museum	UF438236	MH362463	MH633564	MH633612	22	8	2008	31.603941	-87.54968
QaspAla008	Cyclonaias	asperata	asperata	Alabama	Florida Museum	UF438236	MH362464	MH633565	MH633613	22	8	2008	31.603941	-87.54968
QaspAla012	Cyclonaias	asperata	asperata	Cahaba	Florida Museum	UF438211	MH362661	MH633607	MH633655	10	4	2012	33.17005	-87.01675
QaurGua001	Cyclonaias	pustulosa	aurea	Guadalupe	Florida Museum	UF440968	NULL	MH361842	MH362185	26	9	2009	28.531484	-97.042921
QaurGua004	Cyclonaias	pustulosa	aurea	Guadalupe	Florida Museum	UF440981	NULL	MH361843	MH362186	27	9	2009	28.83164	-97.05937
QaurGua006	Cyclonaias	pustulosa	aurea	Guadalupe	Florida Museum	UF440981	NULL	MH361844	MH362187	27	9	2009	28.83164	-97.05937
QaurGua008	Cyclonaias	pustulosa	aurea	Guadalupe	Florida Museum	UF440981	MH362473	MH361845	MH362188	27	9	2009	28.83164	-97.05937
QaurGua009	Cyclonaias	pustulosa	aurea	Guadalupe	Florida Museum	UF440981	MH362474	MH361846	MH362189	27	9	2009	28.83164	-97.05937
QaurGua012	Cyclonaias	pustulosa	aurea	Guadalupe	Florida Museum	UF441085	NULL	MH361847	MH362190	12	7	2011	29.67078	-97.69561
QaurGua013	Cyclonaias	pustulosa	aurea	Guadalupe	Florida Museum	UF441085	NULL	MH361848	MH362191	12	7	2011	29.67078	-97.69561
QaurGua014	Cyclonaias	pustulosa	aurea	Guadalupe	Florida Museum	UF441085	NULL	MH361849	MH362192	12	7	2011	29.67078	-97.69561
QaurGua015	Cyclonaias	pustulosa	aurea	Guadalupe	Florida Museum	UF441085	NULL	MH361850	MH362193	12	7	2011	29.67078	-97.69561
QaurGua016	Cyclonaias	pustulosa	aurea	Guadalupe	Florida Museum	UF441085	MH362491	MH361851	MH362194	12	7	2011	29.67078	-97.69561
QaurGua017	Cyclonaias	pustulosa	aurea	Guadalupe	Florida Museum	UF441085	NULL	MH361852	MH362195	12	7	2011	29.67078	-97.69561
QaurGua018	Cyclonaias	pustulosa	aurea	Guadalupe	Florida Museum	UF441085	NULL	MH361853	MH362196	12	7	2011	29.67078	-97.69561
QaurGua021	Cyclonaias	pustulosa	aurea	Guadalupe	Florida Museum	UF441257	MH362523	MH361854	MH362197	29	7	2012	28.651169	-97.432994
QaurGua040	Cyclonaias	pustulosa	aurea	Guadalupe	Florida Museum	UF438172	NULL	MH361858	MH362201	2	5	2014	29.221294	-97.329695
QaurGua041	Cyclonaias	pustulosa	aurea	Guadalupe	Florida Museum	UF438172	NULL	MH361859	MH362202	2	5	2014	29.221294	-97.329695
QaurGua042	Cyclonaias	pustulosa	aurea	Guadalupe	Florida Museum	UF438172	MH362548	MH361860	MH362203	2	5	2014	29.221294	-97.329695
QaurGua043	Cyclonaias	pustulosa	aurea	Guadalupe	Florida Museum	UF438172	MH362549	MH361861	MH362204	2	5	2014	29.221294	-97.329695
QaurGua044	Cyclonaias	pustulosa	aurea	Guadalupe	Florida Museum	UF438172	MH362550	MH361862	MH362205	2	5	2014	29.221294	-97.329695
QaurGua045	Cyclonaias	pustulosa	aurea	Guadalupe	Florida Museum	UF438172	MH362551	MH361863	MH362206	2	5	2014	29.221294	-97.329695
QaurGua046	Cyclonaias	pustulosa	aurea	Guadalupe	Florida Museum	UF438172	NULL	MH361864	MH362207	2	5	2014	29.221294	-97.329695
QaurGua047	Cyclonaias	pustulosa	aurea	Guadalupe	Florida Museum	UF438172	NULL	MH361865	MH362208	2	5	2014	29.221294	-97.329695
QaurGua048	Cyclonaias	pustulosa	aurea	Guadalupe	Florida Museum	UF438172	MH362552	MH361866	MH362209	2	5	2014	29.221294	-97.329695
QaurGua049	Cyclonaias	pustulosa	aurea	Guadalupe	Florida Museum	UF438172	NULL	MH361867	MH362210	2	5	2014	29.221294	-97.329695
QaurGua090	Cyclonaias	pustulosa	aurea	Guadalupe	Florida Museum	UF438927	NULL	MH361903	MH362246	30	10	2014	29.56274	-97.543455
QaurGua091	Cyclonaias	pustulosa	aurea	Guadalupe	Florida Museum	UF438927	NULL	MH361904	MH362247	30	10	2014	29.56274	-97.543455
QaurGua092	Cyclonaias	pustulosa	aurea	Guadalupe	Florida Museum	UF438927	NULL	MH361905	MH362248	30	10	2014	29.56274	-97.543455
QaurGua093	Cyclonaias	pustulosa	aurea	Guadalupe	Florida Museum	UF438927	NULL	MH361906	MH362249	30	10	2014	29.56274	-97.543455
QaurGua094	Cyclonaias	pustulosa	aurea	Guadalupe	Florida Museum	UF438927	NULL	MH361907	MH362250	30	10	2014	29.56274	-97.543455
QaurGua095	Cyclonaias	pustulosa	aurea	Guadalupe	Florida Museum	UF438927	NULL	MH361908	MH362251	30	10	2014	29.56274	-97.543455
QaurGua096	Cyclonaias	pustulosa	aurea	Guadalupe	Florida Museum	UF438927	NULL	MH361909	MH362252	30	10	2014	29.56274	-97.543455
QaurNec112	Cyclonaias	pustulosa	aurea	Nueces	University of Alabama	UA 3684/UAUC1083/UAUC1085	NULL	MH361910	MH362253	17	7	2000	NULL	NULL
QaurNec113	Cyclonaias	nodulata	nodulata	Neches	University of Alabama	UA 3731	NULL	MH361763	MH362106	18	9	2000	NULL	NULL
QaurNue027	Cyclonaias	pustulosa	aurea	Nueces	Florida Museum	UF438053	MH362538	MH361855	MH362198	6	7	2011	28.46104	-98.19073
QaurNue028	Cyclonaias	pustulosa	aurea	Nueces	Florida Museum	UF438053	NULL	MH361856	MH362199	6	7	2011	28.46104	-98.19073
QaurNue031	Cyclonaias	pustulosa	aurea	Nueces	Florida Museum	UF438054	NULL	MH361857	MH362200	6	7	2010	28.37436	-98.11561
QaurNue050	Cyclonaias	pustulosa	aurea	Nueces	Florida Museum	UF438566	NULL	MH361868	MH362211	13	8	2014	28.48684	-98.23867
QaurNue051	Cyclonaias	pustulosa	aurea	Nueces	Florida Museum	UF438566	MH362563	MH361869	MH362212	13	8	2014	28.48684	-98.23867
QaurNue052	Cyclonaias	pustulosa	aurea	Nueces	Florida Museum	UF438566	NULL	MH361870	MH362213	13	8	2014	28.48684	-98.23867
QaurNue054	Cyclonaias	pustulosa	aurea	Nueces	Florida Museum	UF438566	NULL	MH361871	MH362214	13	8	2014	28.48684	-98.23867
QaurNue057	Cyclonaias	pustulosa	aurea	Nueces	Florida Museum	UF438566	NULL	MH361872	MH362215	13	8	2014	28.48684	-98.23867
QaurNue058	Cyclonaias	pustulosa	aurea	Nueces	Florida Museum	UF438566	NULL	MH361873	MH362216	13	8	2014	28.48684	-98.23867
QaurNue059	Cyclonaias	pustulosa	aurea	Nueces	Florida Museum	UF438566	NULL	MH361874	MH362217	13	8	2014	28.48684	-98.23867
QaurNue060	Cyclonaias	pustulosa	aurea	Nueces	Florida Museum	UF438566	NULL	MH361875	MH362218	13	8	2014	28.48684	-98.23867
QaurNue061	Cyclonaias	pustulosa	aurea	Nueces	Florida Museum	UF438566	NULL	MH361876	MH362219	13	8	2014	28.48684	-98.23867
QaurNue062	Cyclonaias	pustulosa	aurea	Nueces	Florida Museum	UF438574	MH362564	MH361877	MH362220	14	8	2014	28.337458	-98.086636
QaurNue063	Cyclonaias	pustulosa	aurea	Nueces	Florida Museum	UF438574	NULL	MH361878	MH362221	14	8	2014	28.337458	-98.086636
QaurNue064	Cyclonaias	pustulosa	aurea	Nueces	Florida Museum	UF438574	NULL	MH361879	MH362222	14	8	2014	28.337458	-98.086636
QaurNue065	Cyclonaias	pustulosa	aurea	Nueces	Florida Museum	UF438574	MH362565	MH361880	MH362223	14	8	2014	28.337458	-98.086636
QaurNue066	Cyclonaias	pustulosa	aurea	Nueces	Florida Museum	UF438574	NULL	MH361881	MH362224	14	8	2014	28.337458	-98.086636
QaurNue067	Cyclonaias	pustulosa	aurea	Nueces	Florida Museum	UF438574	NULL	MH361882	MH362225	14	8	2014	28.337458	-98.086636
QaurNue068	Cyclonaias	pustulosa	aurea	Nueces	Florida Museum	UF438574	NULL	MH361883	MH362226	14	8	2014	28.337458	-98.086636
QaurNue069	Cyclonaias	pustulosa	aurea	Nueces	Florida Museum	UF438574	NULL	MH361884	MH362227	14	8	2014	28.337458	-98.086636
QaurNue070	Cyclonaias	pustulosa	aurea	Nueces	Florida Museum	UF438574	NULL	MH361885	MH362228	14	8	2014	28.337458	-98.086636
QaurNue071	Cyclonaias	pustulosa	aurea	Nueces	Florida Museum	UF438574	MH362566	MH361886	MH362229	14	8	2014	28.337458	-98.086636
QaurNue072	Cyclonaias	pustulosa	aurea	Nueces	Florida Museum	UF438574	NULL	MH361887	MH362230	14	8	2014	28.337458	-98.086636
QaurNue073	Cyclonaias	pustulosa	aurea	Nueces	Florida Museum	UF438574	NULL	MH361888	MH362231	14	8	2014	28.337458	-98.086636
QaurNue074	Cyclonaias	pustulosa	aurea	Nueces	Florida Museum	UF438574	NULL	MH361889	MH362232	14	8	2014	28.337458	-98.086636
QaurNue075	Cyclonaias	pustulosa	aurea	Nueces	Florida Museum	UF438574	NULL	MH361890	MH362233	14	8	2014	28.337458	-98.086636
QaurNue076	Cyclonaias	pustulosa	aurea	Nueces	Florida Museum	UF438574	NULL	MH361891	MH362234	14	8	2014	28.337458	-98.086636
QaurNue077	Cyclonaias	pustulosa	aurea	Nueces	Florida Museum	UF438574	NULL	MH361892	MH362235	14	8	2014	28.337458	-98.086636
QaurNue078	Cyclonaias	pustulosa	aurea	Nueces	Florida Museum	UF438574	NULL	MH361893	MH362236	14	8	2014	28.337458	-98.086636
QaurNue079	Cyclonaias	pustulosa	aurea	Nueces	Florida Museum	UF438574	NULL	MH361894	MH362237	14	8	2014	28.337458	-98.086636
QaurNue080	Cyclonaias	pustulosa	aurea	Nueces	Florida Museum	UF438741	NULL	MH361895	MH362238	14	8	2014	28.382964	-98.109617
QaurNue081	Cyclonaias	pustulosa	aurea	Nueces	Florida Museum	UF438741	NULL	MH361896	MH362239	14	8	2014	28.382964	-98.109617
QaurNue082	Cyclonaias	pustulosa	aurea	Nueces	Florida Museum	UF438741	NULL	MH361897	MH362240	14	8	2014	28.382964	-98.109617
QaurNue083	Cyclonaias	pustulosa	aurea	Nueces	Florida Museum	UF438741	MH362567	MH361898	MH362241	14	8	2014	28.382964	-98.109617
QaurNue085	Cyclonaias	pustulosa	aurea	Nueces	Florida Museum	UF438741	NULL	MH361899	MH362242	14	8	2014	28.382964	-98.109617
QaurNue086	Cyclonaias	pustulosa	aurea	Nueces	Florida Museum	UF438741	MH362568	MH361900	MH362243	14	8	2014	28.382964	-98.109617
QaurNue088	Cyclonaias	pustulosa	aurea	Nueces	Florida Museum	UF438741	NULL	MH361901	MH362244	14	8	2014	28.382964	-98.109617
QaurNue089	Cyclonaias	pustulosa	aurea	Nueces	Florida Museum	UF438741	NULL	MH361902	MH362245	14	8	2014	28.382964	-98.109617
QcouGua001	Cyclonaias	necki	necki	Guadalupe	Florida Museum	UF441143	MH362508	MH361796	MH362139	13	9	2011	29.67008047	-97.69661273
QhouBra011	Cyclonaias	pustulosa	houstonensis	Brazos	Florida Museum	UF441135	MH362505	MH361918	MH362261	15	7	2008	30.86765019	-96.69563679
QhouBra012	Cyclonaias	pustulosa	houstonensis	Brazos	Florida Museum	UF441135	MH362506	MH361919	MH362262	15	7	2008	30.86765019	-96.69563679
QhouBra013	Cyclonaias	pustulosa	houstonensis	Brazos	Florida Museum	UF441135	NULL	MH361920	MH362263	15	7	2008	30.86765019	-96.69563679
QhouBra014	Cyclonaias	pustulosa	houstonensis	Brazos	Florida Museum	UF441135	MH362507	MH361921	MH362264	15	7	2008	30.86765019	-96.69563679
QhouBra015	Cyclonaias	pustulosa	houstonensis	Brazos	Florida Museum	UF441135	NULL	MH361922	MH362265	15	7	2008	30.86765019	-96.69563679
QhouBra017	Cyclonaias	pustulosa	houstonensis	Brazos	Florida Museum	UF441139	NULL	MH361923	MH362266	1	8	2011	31.95740365	-98.45897131
QhouBra019	Cyclonaias	pustulosa	houstonensis	Brazos	NULL	NULL	MH362534	MH361925	MH362268	5	10	2011	31.34928	-97.60237
QhouBra020	Cyclonaias	pustulosa	houstonensis	Brazos	NULL	NULL	MH362535	MH361926	MH362269	5	10	2011	31.34928	-97.60237
QhouBra021	Cyclonaias	pustulosa	houstonensis	Brazos	NULL	NULL	MH362536	MH361927	MH362270	5	10	2011	31.34928	-97.60237
QhouBra023	Cyclonaias	pustulosa	houstonensis	Brazos	NULL	NULL	MH362537	MH361928	MH362271	5	10	2011	31.34928	-97.60237
QhouBra035	Cyclonaias	pustulosa	houstonensis	Brazos	Florida Museum	UF438168	NULL	MH361930	MH362273	7	8	2013	30.58111756	-96.44150584
QhouBra036	Cyclonaias	pustulosa	houstonensis	Brazos	Florida Museum	UF438168	MH362539	MH361931	MH362274	7	8	2013	30.58111756	-96.44150584
QhouBra037	Cyclonaias	pustulosa	houstonensis	Brazos	Florida Museum	UF438168	MH362540	MH361932	MH362275	7	8	2013	30.58111756	-96.44150584
QhouBra038	Cyclonaias	pustulosa	houstonensis	Brazos	Florida Museum	UF438168	NULL	MH361933	MH362276	7	8	2013	30.58111756	-96.44150584
QhouBra041	Cyclonaias	pustulosa	houstonensis	Brazos	Florida Museum	UF438157	MH362543	MH361934	MH362277	27	8	2013	30.695341	-97.27804003
QhouBra042	Cyclonaias	pustulosa	houstonensis	Brazos	Florida Museum	UF438157	NULL	MH361935	MH362278	27	8	2013	30.695341	-97.27804003
QhouBra044	Cyclonaias	pustulosa	houstonensis	Brazos	Florida Museum	UF439059	MH362664	MH361937	MH362280	28	4	2015	30.81558	-97.13651
QhouBra047	Cyclonaias	pustulosa	houstonensis	Brazos	Florida Museum	UF439059	MH362595	MH361938	MH362281	28	4	2015	30.81558	-97.13651
QhouCol001	Cyclonaias	pustulosa	houstonensis	Colorado	Florida Museum	UF440989	MH362475	MH361911	MH362254	26	9	2009	29.45354	-96.39587
QhouCol003	Cyclonaias	pustulosa	houstonensis	Colorado	Florida Museum	UF440989	NULL	MH361912	MH362255	26	9	2009	29.45354	-96.39587
QhouCol004	Cyclonaias	pustulosa	houstonensis	Colorado	Florida Museum	UF441087	MH362499	MH361913	MH362256	5	7	2011	31.20738	-98.68761
QhouCol005	Cyclonaias	pustulosa	houstonensis	Colorado	Florida Museum	UF441087	MH362500	MH361914	MH362257	5	7	2011	31.20738	-98.68761
QhouCol006	Cyclonaias	pustulosa	houstonensis	Colorado	Florida Museum	UF441087	MH362501	MH361915	MH362258	5	7	2011	31.20738	-98.68761
QhouCol007	Cyclonaias	pustulosa	houstonensis	Colorado	Florida Museum	UF441087	MH362502	MH361916	MH362259	5	7	2011	31.20738	-98.68761
QhouCol009	Cyclonaias	pustulosa	houstonensis	Colorado	Florida Museum	UF441087	NULL	MH361917	MH362260	5	7	2011	31.20738	-98.68761
QhouCol029	Cyclonaias	pustulosa	houstonensis	Colorado	Florida Museum	UF438059	NULL	MH361929	MH362272	23	8	2011	31.26177886	-98.59476767
QinfChi007	Cyclonaias	infucata	infucata	Chipola	Florida Museum	UF438520	MH362467	MH633567	MH633615	10	6	2008	30.8222	-85.2439
QinfChi014	Cyclonaias	infucata	infucata	Chipola	Florida Museum	UF438635	MH362476	MH633572	MH633620	5	8	2010	31.02714	-85.35429
QinfChi015	Cyclonaias	infucata	infucata	Chipola	Florida Museum	UF438764	MH362477	MH633573	MH633621	5	8	2010	31.07521	-85.21861
QinfChi016	Cyclonaias	infucata	infucata	Chipola	Florida Museum	UF438764	MH362478	MH633574	MH633622	5	8	2010	31.07521	-85.21861
QinfChi017	Cyclonaias	infucata	infucata	Chipola	Florida Museum	UF438764	MH362479	MH633575	MH633623	5	8	2010	31.07521	-85.21861
QinfChi019	Cyclonaias	infucata	infucata	Chipola	Florida Museum	UF438764	MH362480	MH633576	MH633624	5	8	2010	31.07521	-85.21861
QinfChi020	Cyclonaias	infucata	infucata	Chipola	Florida Museum	UF438764	MH362481	MH633577	MH633625	5	8	2010	31.07521	-85.21861
QinfChi028	Cyclonaias	infucata	infucata	Chipola	Florida Museum	UF438982	MH362486	MH633582	MH633630	9	9	2009	30.674478	-85.208681
QinfChi030	Cyclonaias	infucata	infucata	Chipola	Florida Museum	UF438029	MH362653	MH633601	MH633649	15	9	2010	30.11459	-85.1709
QinfChi031	Cyclonaias	infucata	infucata	Chipola	Florida Museum	UF438029	MH362654	MH633602	MH633650	15	9	2010	30.11459	-85.1709
QinfChi032	Cyclonaias	infucata	infucata	Chipola	Florida Museum	UF438029	MH362655	MH633603	MH633651	15	9	2010	30.11459	-85.1709
QinfChi033	Cyclonaias	infucata	infucata	Chipola	Florida Museum	UF438029	MH362656	MH633604	MH633652	15	9	2010	30.11459	-85.1709
QinfFli009	Cyclonaias	infucata	infucata	Flint	Florida Museum	UF440951	MH362468	MH633568	MH633616	6	8	2009	31.1703	-84.456
QinfFli010	Cyclonaias	infucata	infucata	Flint	Florida Museum	UF440951	MH362469	MH633569	MH633617	6	8	2009	31.1703	-84.456
QinfFli011	Cyclonaias	infucata	infucata	Flint	Florida Museum	UF440951	MH362470	MH633570	MH633618	6	8	2009	31.1703	-84.456
QinfFli034	Cyclonaias	infucata	infucata	Apalachicola	Florida Museum	UF441246	MH362649	MH633599	MH633647	16	5	2012	31.07772	-85.45664
QinfOch021	Cyclonaias	infucata	infucata	Ochlockonee	Florida Museum	UF438331	MH362482	MH633578	MH633626	24	8	2010	30.48789	-84.39746
QinfOch022	Cyclonaias	infucata	infucata	Ochlockonee	Florida Museum	UF438393	MH362483	MH633579	MH633627	5	11	2009	30.27568	-84.72896
QinfOch024	Cyclonaias	infucata	infucata	Ochlockonee	Florida Museum	UF438351	MH362484	MH633580	MH633628	24	8	2010	30.47529	-84.40481
QinfOch026	Cyclonaias	infucata	infucata	Ochlockonee	Florida Museum	UF438351	MH362485	MH633581	MH633629	24	8	2010	30.47529	-84.40481
QkleOch001	Cyclonaias	infucata	infucata	Ochlockonee	Florida Museum	UF438721	MH362455	MH633562	MH633610	30	7	2008	30.065711	-84.615969
QkleSuw004	Cyclonaias	kleiniana	kleiniana	Suwannee	Florida Museum	UF438626	MH362466	MH633566	MH633614	6	6	2008	30.4064	-82.9484
QkleSuw011	Cyclonaias	kleiniana	kleiniana	Suwannee	Florida Museum	UF438472	MH362660	MH633606	MH633654	21	5	2010	29.92199	-82.42658
QkleSuw013	Cyclonaias	kleiniana	kleiniana	Suwannee	Florida Museum	UF438023	MH362650	MH633600	MH633648	9	5	2012	29.95472	-82.92897
QkleSuw018	Cyclonaias	kleiniana	kleiniana	Suwannee	Florida Museum	UF439065	MH362596	MH633592	MH633640	28	5	2015	29.9239	-82.92542
QmetOhi005	Quadrula	metanevra	metanevra	Ohio River	Florida Museum	UF439158	MH362620	MH633598	MH633646	28	7	2016	39.39123122	-81.42094424
QmetTen003	Quadrula	metanevra	metanevra	Tennessee	University of Alabama	UA 2446	MH362611	MH633594	MH633642	5	11	2002	35.37	-88.16667
QmorCol060	Cyclonaias	pustulosa	houstonensis	Colorado	Florida Museum	UF439079	NULL	MH361939	MH362282	20	7	2015	29.173116	-96.067204
QmorCol061	Cyclonaias	pustulosa	houstonensis	Colorado	Florida Museum	UF439079	NULL	MH361940	MH362283	20	7	2015	29.173116	-96.067204
QmorCol062	Cyclonaias	pustulosa	houstonensis	Colorado	Florida Museum	UF439079	MH362602	MH361941	MH362284	20	7	2015	29.173116	-96.067204
QmorCol063	Cyclonaias	pustulosa	houstonensis	Colorado	Florida Museum	UF439079	MH362603	MH361942	MH362285	20	7	2015	29.173116	-96.067204
QmorNec019	Cyclonaias	pustulosa	mortoni	Neches	Florida Museum	UF438919	NULL	MH361952	MH362295	9	10	2014	31.885207	-95.431684
QmorNec020	Cyclonaias	pustulosa	mortoni	Neches	Florida Museum	UF438919	NULL	MH361953	MH362296	9	10	2014	31.885207	-95.431684
QmorNec021	Cyclonaias	pustulosa	mortoni	Neches	Florida Museum	UF438919	NULL	MH361954	MH362297	9	10	2014	31.885207	-95.431684
QmorNec022	Cyclonaias	pustulosa	mortoni	Neches	Florida Museum	UF438919	NULL	MH361955	MH362298	9	10	2014	31.885207	-95.431684
QmorNec023	Cyclonaias	pustulosa	mortoni	Neches	Florida Museum	UF438919	NULL	MH361956	MH362299	9	10	2014	31.885207	-95.431684
QmorNec024	Cyclonaias	pustulosa	mortoni	Neches	Florida Museum	UF438919	MH362580	MH361957	MH362300	9	10	2014	31.885207	-95.431684
QmorNec025	Cyclonaias	pustulosa	mortoni	Neches	Florida Museum	UF438919	NULL	MH361958	MH362301	9	10	2014	31.885207	-95.431684
QmorNec026	Cyclonaias	pustulosa	mortoni	Neches	Florida Museum	UF438919	MH362581	MH361959	MH362302	9	10	2014	31.885207	-95.431684
QmorNec028	Cyclonaias	pustulosa	mortoni	Neches	Florida Museum	UF438919	MH362582	MH361960	MH362303	9	10	2014	31.885207	-95.431684
QmorNec029	Cyclonaias	pustulosa	mortoni	Neches	Florida Museum	UF438919	MH362583	MH361961	MH362304	9	10	2014	31.885207	-95.431684
QmorNec030	Cyclonaias	pustulosa	mortoni	Neches	Florida Museum	UF438919	NULL	MH361962	MH362305	9	10	2014	31.885207	-95.431684
QmorNec031	Cyclonaias	pustulosa	mortoni	Neches	Florida Museum	UF438923	MH362584	MH361963	MH362306	9	10	2014	31.945598	-95.444602
QmorNec032	Cyclonaias	pustulosa	mortoni	Neches	Florida Museum	UF438923	NULL	MH361964	MH362307	9	10	2014	31.945598	-95.444602
QmorNec033	Cyclonaias	pustulosa	mortoni	Neches	Florida Museum	UF438923	MH362585	MH361965	MH362308	9	10	2014	31.945598	-95.444602
QmorNec034	Cyclonaias	pustulosa	mortoni	Neches	Florida Museum	UF438923	MH362586	MH361966	MH362309	9	10	2014	31.945598	-95.444602
QmorNec035	Cyclonaias	pustulosa	mortoni	Neches	Florida Museum	UF438923	NULL	MH361967	MH362310	9	10	2014	31.945598	-95.444602
QmorNec036	Cyclonaias	pustulosa	mortoni	Neches	Florida Museum	UF438923	MH362587	MH361968	MH362311	9	10	2014	31.945598	-95.444602
QmorNec037	Cyclonaias	pustulosa	mortoni	Neches	Florida Museum	UF438923	NULL	MH361969	MH362312	9	10	2014	31.945598	-95.444602
QmorNec038	Cyclonaias	pustulosa	mortoni	Neches	Florida Museum	UF438923	NULL	MH361970	MH362313	9	10	2014	31.945598	-95.444602
QmorNec039	Cyclonaias	pustulosa	mortoni	Neches	Florida Museum	UF438923	NULL	MH361971	MH362314	9	10	2014	31.945598	-95.444602
QmorNec040	Cyclonaias	pustulosa	mortoni	Neches	Florida Museum	UF438923	MH362588	MH361972	MH362315	9	10	2014	31.945598	-95.444602
QmorNec041	Cyclonaias	pustulosa	mortoni	Neches	Florida Museum	UF438923	NULL	MH361973	MH362316	9	10	2014	31.945598	-95.444602
QmorNec042	Cyclonaias	pustulosa	mortoni	Neches	Florida Museum	UF438923	NULL	MH361974	MH362317	9	10	2014	31.945598	-95.444602
QmorNec087	Cyclonaias	pustulosa	mortoni	Neches	Florida Museum	UF439201	NULL	MH361998	MH362341	15	9	2016	31.19669	-94.85869
QmorNec088	Cyclonaias	pustulosa	mortoni	Neches	Florida Museum	UF439201	NULL	MH361999	MH362342	15	9	2016	31.19669	-94.85869
QmorNec089	Cyclonaias	pustulosa	mortoni	Neches	Florida Museum	UF439201	MH362647	MH362000	MH362343	15	9	2016	31.19669	-94.85869
QmorRed050	Cyclonaias	nodulata	nodulata	Red	Florida Museum	UF439180	NULL	MH361762	MH362105	12	9	2014	32.739928	-94.441666
QmorRed051	Cyclonaias	pustulosa	pustulosa	Red	Florida Museum	UF438974	MH362663	MH361981	MH362324	12	9	2014	32.739928	-94.441666
QmorRed052	Cyclonaias	pustulosa	pustulosa	Red	Florida Museum	UF438974	NULL	MH361982	MH362325	12	9	2014	32.739928	-94.441666
QmorRed053	Cyclonaias	pustulosa	pustulosa	Red	Florida Museum	UF438974	NULL	MH361983	MH362326	12	9	2014	32.739928	-94.441666
QmorRed054	Cyclonaias	pustulosa	pustulosa	Red	Florida Museum	UF438974	NULL	MH361984	MH362327	12	9	2014	32.739928	-94.441666
QmorRed055	Cyclonaias	pustulosa	pustulosa	Red	Florida Museum	UF438974	NULL	MH361985	MH362328	12	9	2014	32.739928	-94.441666
QmorSab001	Cyclonaias	pustulosa	mortoni	Sabine	Florida Museum	UF441171	MH362511	MH361943	MH362286	22	7	2008	30.6652604	-93.65805543
QmorSab004	Cyclonaias	pustulosa	mortoni	Trinity	Florida Museum	UF441172	MH362512	MH361944	MH362287	3	10	2008	32.592543	-96.486377
QmorSab005	Cyclonaias	pustulosa	mortoni	Sabine	Florida Museum	UF441173	MH362513	MH361945	MH362288	6	10	2010	30.35659191	-93.76069906
QmorSab006	Cyclonaias	pustulosa	mortoni	Sabine	Florida Museum	UF441174	NULL	MH361946	MH362289	8	4	2011	31.01634854	-93.36516472
QmorSab008	Cyclonaias	pustulosa	mortoni	Sabine	Florida Museum	UF441256	MH362522	MH361947	MH362290	17	4	2012	32.55730976	-95.20563864
QmorSab066	Cyclonaias	pustulosa	mortoni	Sabine	Florida Museum	UF439080	MH362604	MH361991	MH362334	13	8	2015	32.65716	-95.3615
QmorSab068	Cyclonaias	pustulosa	mortoni	Sabine	Florida Museum	UF439080	MH362605	MH361992	MH362335	13	8	2015	32.65716	-95.3615
QmorSaJ069	Cyclonaias	pustulosa	mortoni	San Jacinto River	Florida Museum	UF439193	NULL	MH361993	MH362336	6	10	2016	30.134462	-95.59674
QmorSaJ070	Cyclonaias	pustulosa	mortoni	San Jacinto River	Florida Museum	UF439195	NULL	MH361994	MH362337	5	10	2016	30.210398	-95.397995
QmorSaJ071	Cyclonaias	pustulosa	mortoni	San Jacinto River	Florida Museum	UF439194	NULL	MH361995	MH362338	6	10	2016	30.29125	-95.121296
QmorSaJ072	Cyclonaias	pustulosa	mortoni	San Jacinto River	Florida Museum	UF439192	NULL	MH361996	MH362339	5	10	2016	30.342505	-95.542981
QmorSaJ073	Cyclonaias	pustulosa	mortoni	San Jacinto River	Florida Museum	UF439192	NULL	MH361997	MH362340	5	10	2016	30.342505	-95.542981
QmorSaJ091	Cyclonaias	pustulosa	mortoni	San Jacinto River	Florida Museum	UF439198	NULL	MH362001	MH362344	15	9	2016	30.42912	-95.12973
QmorSaJ092	Cyclonaias	pustulosa	mortoni	San Jacinto River	Florida Museum	UF439198	NULL	MH362002	MH362345	15	9	2016	30.42912	-95.12973
QmorSaJ093	Cyclonaias	pustulosa	mortoni	San Jacinto River	Florida Museum	UF439198	NULL	MH362003	MH362346	15	9	2016	30.42912	-95.12973
QmorSaJ094	Cyclonaias	pustulosa	mortoni	San Jacinto River	Florida Museum	UF439198	NULL	MH362004	MH362347	15	9	2016	30.42912	-95.12973
QmorTri013	Cyclonaias	pustulosa	mortoni	Trinity	Florida Museum	UF438013	NULL	MH361948	MH362291	15	8	2012	31.3352	-95.65641
QmorTri014	Cyclonaias	pustulosa	mortoni	Trinity	Florida Museum	UF438011	MH362657	MH361949	MH362292	15	8	2012	31.64941	-95.7897
QmorTri017	Cyclonaias	pustulosa	mortoni	Sabine	Florida Museum	UF438486	NULL	MH361950	MH362293	7	5	2013	30.591914	-93.698572
QmorTri018	Cyclonaias	pustulosa	mortoni	Sabine	Florida Museum	UF438486	MH362559	MH361951	MH362294	7	5	2013	30.591914	-93.698572
QmorTri043	Cyclonaias	pustulosa	mortoni	Trinity	Florida Museum	UF438930	MH362591	MH361975	MH362318	3	11	2014	32.980521	-97.09841
QmorTri044	Cyclonaias	pustulosa	mortoni	Trinity	Florida Museum	UF438930	NULL	MH361976	MH362319	3	11	2014	32.980521	-97.09841
QmorTri046	Cyclonaias	pustulosa	mortoni	Trinity	Florida Museum	UF438930	NULL	MH361977	MH362320	3	11	2014	32.980521	-97.09841
QmorTri047	Cyclonaias	pustulosa	mortoni	Trinity	Florida Museum	UF438930	MH362592	MH361978	MH362321	3	11	2014	32.980521	-97.09841
QmorTri048	Cyclonaias	pustulosa	mortoni	Trinity	Florida Museum	UF438949	NULL	MH361979	MH362322	26	7	2014	33.067064	-96.963914
QmorTri049	Cyclonaias	pustulosa	mortoni	Trinity	Florida Museum	UF438950	NULL	MH361980	MH362323	NULL	6	2013	33.065862	-96.964305
QmorTri055	Cyclonaias	pustulosa	mortoni	Trinity	Florida Museum	UF439076	NULL	MH361986	MH362329	13	10	2015	31.683591	-95.79212401
QmorTri056	Cyclonaias	pustulosa	mortoni	Trinity	Florida Museum	UF439076	MH362598	MH361987	MH362330	13	10	2015	31.683591	-95.79212401
QmorTri057	Cyclonaias	pustulosa	mortoni	Trinity	Florida Museum	UF439076	MH362599	MH361988	MH362331	13	10	2015	31.683591	-95.79212401
QmorTri058	Cyclonaias	pustulosa	mortoni	Trinity	Florida Museum	UF439076	MH362600	MH361989	MH362332	13	10	2015	31.683591	-95.79212401
QmorTri059	Cyclonaias	pustulosa	mortoni	Trinity	Florida Museum	UF439076	MH362601	MH361990	MH362333	13	10	2015	31.683591	-95.79212401
QnodNec017	Cyclonaias	nodulata	nodulata	Neches	Florida Museum	UF439197	NULL	MH361769	MH362112	4	10	2016	30.659012	-94.078681
QnodNec019	Cyclonaias	nodulata	nodulata	Neches	Florida Museum	UF439197	NULL	MH361770	MH362113	4	10	2016	30.659012	-94.078681
QnodOua012	Cyclonaias	nodulata	nodulata	Ouachita	Arkansas State University	ASU1245.1	MH362640	MH361764	MH362107	25	9	2016	32.90911	-92.07787
QnodOua013	Cyclonaias	nodulata	nodulata	Ouachita	Arkansas State University	ASU1245.2	MH362641	MH361765	MH362108	25	9	2016	32.90911	-92.07787
QnodOua014	Cyclonaias	nodulata	nodulata	Ouachita	Arkansas State University	ASU1245.3	MH362642	MH361766	MH362109	25	9	2016	32.90911	-92.07787
QnodOua015	Cyclonaias	nodulata	nodulata	Ouachita	Arkansas State University	ASU1245.4	NULL	MH361767	MH362110	25	9	2016	32.90911	-92.07787
QnodOua016	Cyclonaias	nodulata	nodulata	Ouachita	Arkansas State University	ASU1245.5	MH362643	MH361768	MH362111	25	9	2016	32.90911	-92.07787
QnodRed004	Cyclonaias	pustulosa	pustulosa	Red	University of Alabama	UA 2003	NULL	MH362018	MH362361	13	9	2000	NULL	NULL
QnodSal021	Cyclonaias	nodulata	nodulata	Salt	Florida Museum	UF439202	NULL	MH361771	MH362114	19	9	2016	39.5254	-91.609
QnodSal022	Cyclonaias	nodulata	nodulata	Salt	Florida Museum	UF439202	NULL	MH361772	MH362115	19	9	2016	39.5254	-91.609
QnodSal023	Cyclonaias	nodulata	nodulata	Salt	Florida Museum	UF439202	MH362648	MH361773	MH362116	19	9	2016	39.5254	-91.609
QnodSal024	Cyclonaias	nodulata	nodulata	Salt	Florida Museum	UF439202	NULL	MH361774	MH362117	19	9	2016	39.5254	-91.609
QnodSal025	Cyclonaias	nodulata	nodulata	Salt	Florida Museum	UF439202	NULL	MH361775	MH362118	19	9	2016	39.5254	-91.609
QpetCol009	Cyclonaias	petrina	petrina	Colorado	Florida Museum	UF441089	NULL	MH361790	MH362133	2	7	2011	31.20738	-98.68761
QpetCol010	Cyclonaias	petrina	petrina	Colorado	Florida Museum	UF441089	NULL	MH361791	MH362134	2	7	2011	31.20738	-98.68761
QpetCol011	Cyclonaias	petrina	petrina	Colorado	Florida Museum	UF441089	NULL	MH361792	MH362135	2	7	2011	31.20738	-98.68761
QpetCol012	Cyclonaias	petrina	petrina	Colorado	Florida Museum	UF441089	NULL	MH361793	MH362136	2	7	2011	31.20738	-98.68761
QpetCol018	Cyclonaias	petrina	petrina	Colorado	Florida Museum	UF441089	MH362503	MH361794	MH362137	2	7	2011	31.20738	-98.68761
QpetCol019	Cyclonaias	petrina	petrina	Colorado	Florida Museum	UF441089	MH362504	MH361795	MH362138	2	7	2011	31.20738	-98.68761
QpetCol022	Cyclonaias	petrina	petrina	Colorado	Florida Museum	UF441224	MH362514	MH361797	MH362140	8	7	2011	31.468192	-99.160431
QpetCol023	Cyclonaias	petrina	petrina	Colorado	Florida Museum	UF441224	MH362515	MH361798	MH362141	8	7	2011	31.468192	-99.160431
QpetCol024	Cyclonaias	petrina	petrina	Colorado	Florida Museum	UF441226	MH362516	MH361799	MH362142	19	5	2011	31.48310033	-99.03059546
QpetCol025	Cyclonaias	petrina	petrina	Colorado	Florida Museum	UF441226	MH362517	MH361800	MH362143	19	5	2011	31.48310033	-99.03059546
QpetCol026	Cyclonaias	pustulosa	houstonensis	Colorado	Florida Museum	UF439205	NULL	MH361924	MH362267	3	7	2011	31.212419	-98.79837
QpetCol027	Cyclonaias	petrina	petrina	Colorado	Florida Museum	UF441258	MH362524	MH361801	MH362144	3	7	2011	31.212419	-98.79837
QpetCol028	Cyclonaias	petrina	petrina	Colorado	Florida Museum	UF441258	MH362525	MH361802	MH362145	3	7	2011	31.212419	-98.79837
QpetCol029	Cyclonaias	petrina	petrina	Colorado	Florida Museum	UF441258	MH362526	MH361803	MH362146	3	7	2011	31.212419	-98.79837
QpetCol030	Cyclonaias	petrina	petrina	Colorado	Florida Museum	UF441259	MH362527	MH361804	MH362147	9	7	2011	31.23874	-98.60211
QpetCol031	Cyclonaias	petrina	petrina	Colorado	Florida Museum	UF441259	MH362528	MH361805	MH362148	9	7	2011	31.23874	-98.60211
QpetCol033	Cyclonaias	petrina	petrina	Colorado	Florida Museum	UF441260	MH362529	MH361806	MH362149	2	7	2011	31.23857	-98.60035
QpetCol034	Cyclonaias	petrina	petrina	Colorado	Florida Museum	UF441260	NULL	MH361807	MH362150	2	7	2011	31.23857	-98.60035
QpetCol035	Cyclonaias	petrina	petrina	Colorado	Florida Museum	UF441261	NULL	MH361808	MH362151	23	8	2011	31.190617	-98.902743
QpetCol036	Cyclonaias	petrina	petrina	Colorado	Florida Museum	UF441261	NULL	MH361809	MH362152	23	8	2011	31.190617	-98.902743
QpetCol038	Cyclonaias	petrina	petrina	Colorado	Florida Museum	UF441262	MH362530	MH361810	MH362153	23	8	2011	31.26177886	-98.59476767
QpetCol039	Cyclonaias	petrina	petrina	Colorado	Florida Museum	UF441262	MH362531	MH361811	MH362154	23	8	2011	31.26177886	-98.59476767
QpetCol040	Cyclonaias	petrina	petrina	Colorado	Florida Museum	UF441262	MH362532	MH361812	MH362155	23	8	2011	31.26177886	-98.59476767
QpetCol041	Cyclonaias	petrina	petrina	Colorado	Florida Museum	UF441263	MH362533	MH361813	MH362156	6	7	2011	31.22330458	-98.78519152
QpetCol042	Cyclonaias	petrina	petrina	Colorado	Florida Museum	UF441263	NULL	MH361814	MH362157	6	7	2011	31.22330458	-98.78519152
QpetCol043	Cyclonaias	petrina	petrina	Colorado	Florida Museum	UF441263	NULL	MH361815	MH362158	6	7	2011	31.22330458	-98.78519152
QpetCol060	Cyclonaias	petrina	petrina	Colorado	Florida Museum	UF438105	MH362541	MH361816	MH362159	23	8	2013	30.658673	-99.3245
QpetCol061	Cyclonaias	petrina	petrina	Colorado	Florida Museum	UF438105	MH362542	MH361817	MH362160	23	8	2013	30.658673	-99.3245
QpetCol078	Cyclonaias	petrina	petrina	Colorado	Florida Museum	UF438743	MH362569	MH361830	MH362173	21	8	2014	30.658673	-99.3245
QpetCol079	Cyclonaias	pustulosa	houstonensis	Colorado	Florida Museum	UF439206	NULL	MH361936	MH362279	21	8	2014	30.658673	-99.3245
QpetCol080	Cyclonaias	petrina	petrina	Colorado	Florida Museum	UF438743	MH362570	MH361831	MH362174	21	8	2014	30.658673	-99.3245
QpetCol081	Cyclonaias	petrina	petrina	Colorado	Florida Museum	UF438743	MH362571	MH361832	MH362175	21	8	2014	30.658673	-99.3245
QpetCol082	Cyclonaias	petrina	petrina	Colorado	Florida Museum	UF438743	NULL	MH361833	MH362176	21	8	2014	30.658673	-99.3245
QpetCol083	Cyclonaias	petrina	petrina	Colorado	Florida Museum	UF438743	MH362572	MH361834	MH362177	21	8	2014	30.658673	-99.3245
QpetCol097	Cyclonaias	petrina	petrina	Colorado	Florida Museum	UF439073	MH362597	MH361841	MH362184	20	7	2015	29.17348	-96.066823
QpetGua001	Cyclonaias	necki	necki	Guadalupe	Florida Museum	UF439323	MH362472	MH361776	MH362119	27	9	2009	28.83164	-97.05937
QpetGua003	Cyclonaias	necki	necki	Guadalupe	Florida Museum	UF441084	NULL	MH361777	MH362120	12	7	2011	29.67078	-97.69561
QpetGua004	Cyclonaias	necki	necki	Guadalupe	Florida Museum	UF441084	NULL	MH361778	MH362121	12	7	2011	29.67078	-97.69561
QpetGua005	Cyclonaias	necki	necki	Guadalupe	Florida Museum	UF441084	MH362488	MH361779	MH362122	12	7	2011	29.67078	-97.69561
QpetGua006	Cyclonaias	necki	necki	Guadalupe	Florida Museum	UF441084	MH362489	MH361780	MH362123	12	7	2011	29.67078	-97.69561
QpetGua007	Cyclonaias	necki	necki	Guadalupe	Florida Museum	UF441084	MH362490	MH361781	MH362124	12	7	2011	29.67078	-97.69561
QpetGua008	Cyclonaias	necki	necki	Guadalupe	Florida Museum	UF441084	NULL	MH361782	MH362125	12	7	2011	29.67078	-97.69561
QpetGua063	Cyclonaias	necki	necki	Guadalupe	Florida Museum	UF438171	MH362544	MH361818	MH362161	2	5	2014	29.221294	-97.329695
QpetGua064	Cyclonaias	necki	necki	Guadalupe	Florida Museum	UF438171	MH362545	MH361819	MH362162	2	5	2014	29.221294	-97.329695
QpetGua065	Cyclonaias	necki	necki	Guadalupe	Florida Museum	UF438171	MH362546	MH361820	MH362163	2	5	2014	29.221294	-97.329695
QpetGua066	Cyclonaias	necki	necki	Guadalupe	Florida Museum	UF438171	MH362547	MH361821	MH362164	2	5	2014	29.221294	-97.329695
QpetGua069	Cyclonaias	necki	necki	Guadalupe	Florida Museum	UF438485	MH362556	MH361823	MH362166	13	8	2013	29.14708	-97.317925
QpetGua071	Cyclonaias	necki	necki	Guadalupe	Florida Museum	UF438485	MH362557	MH361824	MH362167	13	8	2013	29.14708	-97.317925
QpetGua072	Cyclonaias	necki	necki	Guadalupe	Florida Museum	UF438485	MH362662	MH361825	MH362168	13	8	2013	29.14708	-97.317925
QpetGua074	Cyclonaias	necki	necki	Guadalupe	Florida Museum	UF438485	MH362558	MH361826	MH362169	13	8	2013	29.14708	-97.317925
QpetGua075	Cyclonaias	necki	necki	Guadalupe	Florida Museum	UF438487	MH362560	MH361827	MH362170	15	8	2013	29.43456	-97.37962
QpetGua076	Cyclonaias	necki	necki	Guadalupe	Florida Museum	UF438487	MH362561	MH361828	MH362171	15	8	2013	29.43456	-97.37962
QpetGua077	Cyclonaias	necki	necki	Guadalupe	Florida Museum	UF438548	NULL	MH361829	MH362172	30	7	2014	29.768917	-97.807043
QpetGua084	Cyclonaias	necki	necki	Guadalupe	Florida Museum	UF438928	MH362589	MH361835	MH362178	30	10	2014	29.56274	-97.543455
QpetGua085	Cyclonaias	necki	necki	Guadalupe	Florida Museum	UF438928	NULL	MH361836	MH362179	30	10	2014	29.56274	-97.543455
QpetGua086	Cyclonaias	necki	necki	Guadalupe	Florida Museum	UF438928	MH362590	MH361837	MH362180	30	10	2014	29.56274	-97.543455
QpetGua088	Cyclonaias	necki	necki	Guadalupe	Florida Museum	UF438928	NULL	MH361838	MH362181	30	10	2014	29.56274	-97.543455
QpetGua089	Cyclonaias	necki	necki	Guadalupe	Florida Museum	UF438943	MH362593	MH361839	MH362182	29	8	2014	29.986218	-98.045327
QpetGua090	Cyclonaias	necki	necki	Guadalupe	Florida Museum	UF438943	MH362594	MH361840	MH362183	29	8	2014	29.986218	-98.045327
QpusNeo061	Cyclonaias	pustulosa	pustulosa	Neosho	Florida Museum	UF439127	MH362634	MH362053	MH362396	19	7	2016	36.568	-94.504
QpusNeo062	Cyclonaias	pustulosa	pustulosa	Neosho	Florida Museum	UF439127	NULL	MH362054	MH362397	19	7	2016	36.568	-94.504
QpusNeo063	Cyclonaias	pustulosa	pustulosa	Neosho	Florida Museum	UF439127	MH362635	MH362055	MH362398	19	7	2016	36.568	-94.504
QpusNeo064	Cyclonaias	pustulosa	pustulosa	Neosho	Florida Museum	UF439127	NULL	MH362056	MH362399	19	7	2016	36.568	-94.504
QpusOhi046	Cyclonaias	pustulosa	pustulosa	Ohio	University of Alabama	UA 362	NULL	MH362014	MH362357	7	9	2000	NULL	NULL
QpusOhi047	Cyclonaias	pustulosa	pustulosa	Ohio	University of Alabama	UA 416	MH362608	MH362015	MH362358	16	9	2001	NULL	NULL
QpusOhi050	Cyclonaias	pustulosa	pustulosa	Ohio	University of Alabama	UA 3564	MH362614	MH362020	MH362363	NULL	NULL	NULL	NULL	NULL
QpusOhi051	Cyclonaias	pustulosa	pustulosa	Ohio	Florida Museum	UF439157	MH362617	MH362021	MH362364	28	7	2016	39.39123122	-81.42094424
QpusOhi052	Cyclonaias	pustulosa	pustulosa	Ohio	Florida Museum	UF439157	MH362618	MH362022	MH362365	28	7	2016	39.39123122	-81.42094424
QpusOhi053	Cyclonaias	pustulosa	pustulosa	Ohio	Florida Museum	UF439157	NULL	MH362023	MH362366	28	7	2016	39.39123122	-81.42094424
QpusOhi054	Cyclonaias	pustulosa	pustulosa	Ohio	Florida Museum	UF439157	NULL	MH362024	MH362367	28	7	2016	39.39123122	-81.42094424
QpusOhi055	Cyclonaias	pustulosa	pustulosa	Ohio	Florida Museum	UF439157	NULL	MH362025	MH362368	28	7	2016	39.39123122	-81.42094424
QpusOhi056	Cyclonaias	pustulosa	pustulosa	Ohio	Florida Museum	UF439157	MH362619	MH362026	MH362369	28	7	2016	39.39123122	-81.42094424
QpusOsa065	Cyclonaias	pustulosa	pustulosa	Osage	Florida Museum	UF439126	MH362636	MH362057	MH362400	16	8	2016	37.9815	-93.3081
QpusOsa067	Cyclonaias	pustulosa	pustulosa	Osage	Florida Museum	UF439126	NULL	MH362058	MH362401	16	8	2016	37.9815	-93.3081
QpusOsa068	Cyclonaias	pustulosa	pustulosa	Osage	Florida Museum	UF439126	MH362637	MH362059	MH362402	16	8	2016	37.9815	-93.3081
QpusOsa070	Cyclonaias	pustulosa	pustulosa	Osage	Florida Museum	UF439126	NULL	MH362060	MH362403	16	8	2016	37.9815	-93.3081
QpusOua030	Cyclonaias	pustulosa	pustulosa	Ouachita	Arkansas State University	ASU1232.1	NULL	MH362037	MH362380	24	7	2016	33.34564	-91.98279
QpusOua031	Cyclonaias	pustulosa	pustulosa	Ouachita	Arkansas State University	ASU1232.2	MH362625	MH362038	MH362381	24	7	2016	33.34564	-91.98279
QpusOua032	Cyclonaias	pustulosa	pustulosa	Ouachita	Arkansas State University	ASU1232.3	NULL	MH362039	MH362382	24	7	2016	33.34564	-91.98279
QpusOua033	Cyclonaias	pustulosa	pustulosa	Ouachita	Arkansas State University	ASU1232.4	NULL	MH362040	MH362383	24	7	2016	33.34564	-91.98279
QpusOua034	Cyclonaias	pustulosa	pustulosa	Ouachita	Arkansas State University	ASU1232.5	MH362626	MH362041	MH362384	24	7	2016	33.34564	-91.98279
QpusOua035	Cyclonaias	pustulosa	pustulosa	Ouachita	Arkansas State University	ASU1232.6	NULL	MH362042	MH362385	24	7	2016	33.34564	-91.98279
QpusOua036	Cyclonaias	pustulosa	pustulosa	Ouachita	Arkansas State University	ASU1232.7	MH362627	MH362043	MH362386	24	7	2016	33.34564	-91.98279
QpusOua037	Cyclonaias	pustulosa	pustulosa	Ouachita	Arkansas State University	ASU1232.8	MH362628	MH362044	MH362387	24	7	2016	33.34564	-91.98279
QpusOua038	Cyclonaias	pustulosa	pustulosa	Ouachita	Arkansas State University	ASU1232.9	MH362629	MH362045	MH362388	24	7	2016	33.34564	-91.98279
QpusOua084	Cyclonaias	pustulosa	pustulosa	Ouachita	Arkansas State University	ASU1251.2	NULL	MH362069	MH362412	24	9	2016	32.9159	-92.08025
QpusOua085	Cyclonaias	pustulosa	pustulosa	Ouachita	Arkansas State University	ASU1251.3	MH362644	MH362070	MH362413	24	9	2016	32.9159	-92.08025
QpusOua086	Cyclonaias	pustulosa	pustulosa	Ouachita	Arkansas State University	ASU1251.4	NULL	MH362071	MH362414	24	9	2016	32.9159	-92.08025
QpusOua087	Cyclonaias	pustulosa	pustulosa	Ouachita	Arkansas State University	ASU1251.5	NULL	MH362072	MH362415	24	9	2016	32.9159	-92.08025
QpusOua088	Cyclonaias	pustulosa	pustulosa	Ouachita	Arkansas State University	ASU1251.6	MH362645	MH362073	MH362416	24	9	2016	32.9159	-92.08025
QpusOua089	Cyclonaias	pustulosa	pustulosa	Ouachita	Arkansas State University	ASU1251.7	NULL	MH362074	MH362417	24	9	2016	32.9159	-92.08025
QpusRed001	Cyclonaias	pustulosa	pustulosa	Red	Florida Museum	UF438785	MH362573	MH362005	MH362348	10	9	2014	33.854656	-95.341305
QpusRed002	Cyclonaias	pustulosa	pustulosa	Red	Florida Museum	UF438785	MH362574	MH362006	MH362349	10	9	2014	33.854656	-95.341305
QpusRed004	Cyclonaias	pustulosa	pustulosa	Red	Florida Museum	UF438785	MH362575	MH362007	MH362350	10	9	2014	33.854656	-95.341305
QpusRed005	Cyclonaias	pustulosa	pustulosa	Red	Florida Museum	UF438785	MH362576	MH362008	MH362351	10	9	2014	33.854656	-95.341305
QpusRed006	Cyclonaias	pustulosa	pustulosa	Red	Florida Museum	UF438785	MH362577	MH362009	MH362352	10	9	2014	33.854656	-95.341305
QpusRed007	Cyclonaias	pustulosa	pustulosa	Red	Florida Museum	UF438785	NULL	MH362010	MH362353	10	9	2014	33.854656	-95.341305
QpusRed008	Cyclonaias	pustulosa	pustulosa	Red	Florida Museum	UF438785	NULL	MH362011	MH362354	10	9	2014	33.854656	-95.341305
QpusRed009	Cyclonaias	pustulosa	pustulosa	Red	Florida Museum	UF438785	NULL	MH362012	MH362355	10	9	2014	33.854656	-95.341305
QpusRed010	Cyclonaias	pustulosa	pustulosa	Red	Florida Museum	UF438785	MH362578	MH362013	MH362356	10	9	2014	33.854656	-95.341305
QpusRed020	Cyclonaias	pustulosa	pustulosa	Red	Arkansas State University	ASU1231.1	NULL	MH362027	MH362370	NULL	NULL	NULL	33.691899	-93.965148
QpusRed021	Cyclonaias	pustulosa	pustulosa	Red	Arkansas State University	ASU1231.4	MH362621	MH362028	MH362371	NULL	NULL	NULL	33.691899	-93.965148
QpusRed022	Cyclonaias	pustulosa	pustulosa	Red	Arkansas State University	ASU1231.7	MH362622	MH362029	MH362372	NULL	NULL	NULL	33.691899	-93.965148
QpusRed023	Cyclonaias	pustulosa	pustulosa	Red	Arkansas State University	ASU1231.9	NULL	MH362030	MH362373	NULL	NULL	NULL	33.691899	-93.965148
QpusRed024	Cyclonaias	pustulosa	pustulosa	Red	Arkansas State University	ASU1231.10	NULL	MH362031	MH362374	NULL	NULL	NULL	33.691899	-93.965148
QpusRed025	Cyclonaias	pustulosa	pustulosa	Red	Arkansas State University	ASU1231.13	MH362623	MH362032	MH362375	NULL	NULL	NULL	33.691899	-93.965148
QpusRed026	Cyclonaias	pustulosa	pustulosa	Red	Arkansas State University	ASU1231.15	NULL	MH362033	MH362376	NULL	NULL	NULL	33.691899	-93.965148
QpusRed027	Cyclonaias	pustulosa	pustulosa	Red	Arkansas State University	ASU1231.16	NULL	MH362034	MH362377	NULL	NULL	NULL	33.691899	-93.965148
QpusRed028	Cyclonaias	pustulosa	pustulosa	Red	Arkansas State University	ASU1231.18	NULL	MH362035	MH362378	NULL	NULL	NULL	33.691899	-93.965148
QpusRed029	Cyclonaias	pustulosa	pustulosa	Red	Arkansas State University	ASU1231.22	MH362624	MH362036	MH362379	NULL	NULL	NULL	33.691899	-93.965148
QpusRed049	Cyclonaias	pustulosa	pustulosa	Red	University of Alabama	UA 2001	NULL	MH362017	MH362360	13	9	2000	NULL	NULL
QpusStC048	Cyclonaias	pustulosa	pustulosa	St. Croix	University of Alabama	UA 900	MH362609	MH362016	MH362359	22	8	2001	NULL	NULL
QpusStC079	Cyclonaias	pustulosa	pustulosa	St. Croix	Florida Museum	UF439184	NULL	MH362065	MH362408	26	9	2016	45.3955278	-92.6627834
QpusStC080	Cyclonaias	pustulosa	pustulosa	St. Croix	Florida Museum	UF439184	NULL	MH362066	MH362409	26	9	2016	45.3955278	-92.6627834
QpusStC081	Cyclonaias	pustulosa	pustulosa	St. Croix	Florida Museum	UF439184	MH362638	MH362067	MH362410	26	9	2016	45.3955278	-92.6627834
QpusStC082	Cyclonaias	pustulosa	pustulosa	St. Croix	Florida Museum	UF439184	MH362639	MH362068	MH362411	26	9	2016	45.3955278	-92.6627834
QpusStF039	Cyclonaias	pustulosa	pustulosa	St. Francis	Arkansas State University	ASU1233.1	NULL	MH362046	MH362389	26	5	2010	35.11766	-90.31891
QpusStF040	Cyclonaias	pustulosa	pustulosa	St. Francis	Arkansas State University	ASU1233.2	MH362630	MH362047	MH362390	26	5	2010	35.11766	-90.31891
QpusStF041	Cyclonaias	pustulosa	pustulosa	St. Francis	Arkansas State University	ASU1233.3	MH362631	MH362048	MH362391	26	5	2010	35.11766	-90.31891
QpusStF043	Cyclonaias	pustulosa	pustulosa	St. Francis	Arkansas State University	ASU1233.6	MH362632	MH362049	MH362392	26	5	2010	35.11766	-90.31891
QpusStF057	Cyclonaias	pustulosa	pustulosa	St. Francis	Arkansas State University	ASU1233.8	NULL	MH362050	MH362393	26	5	2010	35.11766	-90.31891
QpusStF058	Cyclonaias	pustulosa	pustulosa	St. Francis	Arkansas State University	ASU1233.10	NULL	MH362051	MH362394	26	5	2010	35.11766	-90.31891
QpusStF059	Cyclonaias	pustulosa	pustulosa	St. Francis	Arkansas State University	ASU1233.11	MH362633	MH362052	MH362395	26	5	2010	35.11766	-90.31891
QpusStF071	Cyclonaias	pustulosa	pustulosa	St. Francis	Florida Museum	UF439124	NULL	MH362061	MH362404	8	8	2016	37.2371	-90.4857
QpusStF072	Cyclonaias	pustulosa	pustulosa	St. Francis	Florida Museum	UF439124	NULL	MH362062	MH362405	8	8	2016	37.2371	-90.4857
QpusStF073	Cyclonaias	pustulosa	pustulosa	St. Francis	Florida Museum	UF439124	NULL	MH362063	MH362406	8	8	2016	37.2371	-90.4857
QpusStF074	Cyclonaias	pustulosa	pustulosa	St. Francis	Florida Museum	UF439124	NULL	MH362064	MH362407	8	8	2016	37.2371	-90.4857
QquaOhi009	Quadrula	quadrula	quadrula		University of Alabama	UA 3563	MH362613	MH633595	MH633643	NULL	NULL	NULL	NULL	NULL
QrefPas001	Cyclonaias	pustulosa	refulgens	Pascagoula	Florida Museum	UF438886	MH362459	MH362076	MH362419	21	8	2008	30.63228	-88.652401
QrefPas002	Cyclonaias	pustulosa	refulgens	Pascagoula	Florida Museum	UF438886	NULL	MH362077	MH362420	21	8	2008	30.63228	-88.652401
QrefPas003	Cyclonaias	pustulosa	refulgens	Pascagoula	Florida Museum	UF438886	NULL	MH362078	MH362421	21	8	2008	30.63228	-88.652401
QrefPas004	Cyclonaias	pustulosa	refulgens	Pascagoula	Florida Museum	UF438886	MH362460	MH362079	MH362422	21	8	2008	30.63228	-88.652401
QrefPas005	Cyclonaias	pustulosa	refulgens	Pascagoula	Florida Museum	UF438886	MH362461	MH362080	MH362423	21	8	2008	30.63228	-88.652401
QrefPrl006	Cyclonaias	pustulosa	refulgens	Pearl	Florida Museum	UF439081	MH362606	MH362081	MH362424	8	10	2015	30.62254	-89.87655
QrefPrl007	Cyclonaias	pustulosa	refulgens	Pearl	Florida Museum	UF439081	NULL	MH362082	MH362425	8	10	2015	30.62254	-89.87655
QrefPrl008	Cyclonaias	pustulosa	refulgens	Pearl	Florida Museum	UF439081	MH362607	MH362083	MH362426	8	10	2015	30.62254	-89.87655
QrefPrl009	Cyclonaias	pustulosa	refulgens	Pearl	Florida Museum	UF439081	NULL	MH362084	MH362427	8	10	2015	30.62254	-89.87655
QrefPrl010	Cyclonaias	pustulosa	refulgens	Pearl	Florida Museum	UF439081	NULL	MH362085	MH362428	8	10	2015	30.62254	-89.87655
QspeGua002	Cyclonaias	necki	necki	Guadalupe	Florida Museum	UF441086	MH362492	MH361783	MH362126	12	7	2011	29.67078	-97.69561
QspeGua003	Cyclonaias	necki	necki	Guadalupe	Florida Museum	UF441086	MH362493	MH361784	MH362127	12	7	2011	29.67078	-97.69561
QspeGua004	Cyclonaias	necki	necki	Guadalupe	Florida Museum	UF441086	MH362494	MH361785	MH362128	12	7	2011	29.67078	-97.69561
QspeGua006	Cyclonaias	necki	necki	Guadalupe	Florida Museum	UF441086	MH362495	MH361786	MH362129	12	7	2011	29.67078	-97.69561
QspeGua007	Cyclonaias	necki	necki	Guadalupe	Florida Museum	UF441086	MH362496	MH361787	MH362130	12	7	2011	29.67078	-97.69561
QspeGua008	Cyclonaias	necki	necki	Guadalupe	Florida Museum	UF441086	MH362497	MH361788	MH362131	12	7	2011	29.67078	-97.69561
QspeGua009	Cyclonaias	necki	necki	Guadalupe	Florida Museum	UF441086	MH362498	MH361789	MH362132	12	7	2011	29.67078	-97.69561
QspeOua024	Cyclonaias	pustulosa	pustulosa	Ouachita	Arkansas State University	ASU1252.1	MH362646	MH362075	MH362418	24	9	2016	32.9159	-92.08025
QspeTri019	Cyclonaias	pustulosa	mortoni	Trinity	University of Alabama	UA 3006	MH362612	MH362019	MH362362	14	9	2000	NULL	NULL
QsucCho001	Cyclonaias	succissa	succissa	Choctawhatchee	Florida Museum	UF438538	MH362448	MH362086	MH362429	5	9	2007	30.47335	-85.88662
QsucCho002	Cyclonaias	succissa	succissa	Choctawhatchee	Florida Museum	UF438538	MH362449	MH362087	MH362430	5	9	2007	30.47335	-85.88662
QsucCho003	Cyclonaias	succissa	succissa	Choctawhatchee	Florida Museum	UF438538	MH362450	MH362088	MH362431	5	9	2007	30.47335	-85.88662
QsucCho004	Cyclonaias	succissa	succissa	Choctawhatchee	Florida Museum	UF438538	MH362451	MH362089	MH362432	5	9	2007	30.47335	-85.88662
QsucCho027	Cyclonaias	succissa	succissa	Choctawhatchee	Florida Museum	UF438871	NULL	MH362096	MH362439	22	9	2005	31.4107	-85.53544
QsucCho028	Cyclonaias	succissa	succissa	Choctawhatchee	Florida Museum	UF441069	NULL	MH362097	MH362440	6	8	2010	31.02185	-85.85833
QsucCho029	Cyclonaias	succissa	succissa	Choctawhatchee	Florida Museum	UF441069	NULL	MH362098	MH362441	6	8	2010	31.02185	-85.85833
QsucCho030	Cyclonaias	succissa	succissa	Choctawhatchee	Florida Museum	UF441069	MH362651	MH362099	MH362442	6	8	2010	31.02185	-85.85833
QsucCho031	Cyclonaias	succissa	succissa	Choctawhatchee	Florida Museum	UF441069	NULL	MH362100	MH362443	6	8	2010	31.02185	-85.85833
QsucCho032	Cyclonaias	succissa	succissa	Choctawhatchee	Florida Museum	UF441069	MH362652	MH362101	MH362444	6	8	2010	31.02185	-85.85833
QsucCho033	Cyclonaias	succissa	succissa	Choctawhatchee	Florida Museum	UF441240	MH362518	MH362102	MH362445	22	4	2011	30.61419	-86.01275
QsucCho034	Cyclonaias	succissa	succissa	Choctawhatchee	Florida Museum	UF441240	MH362519	MH362103	MH362446	22	4	2011	30.61419	-86.01275
QsucCho039	Cyclonaias	succissa	succissa	Choctawhatchee	Florida Museum	UF441240	MH362520	MH362104	MH362447	22	4	2011	30.61419	-86.01275
QsucEsc013	Cyclonaias	succissa	succissa	Escambia	Florida Museum	UF438368	MH362452	MH362090	MH362433	19	9	2007	30.72339	-87.30584
QsucEsc021	Cyclonaias	succissa	succissa	Escambia	Florida Museum	UF438704	MH362465	MH362094	MH362437	18	8	2008	31.78132	-86.2247
QsucEsc022	Cyclonaias	succissa	succissa	Escambia	Florida Museum	UF438704	NULL	MH362095	MH362438	18	8	2008	31.78132	-86.2247
QsucYel017	Cyclonaias	succissa	succissa	Yellow	Florida Museum	UF438093	MH362456	MH362091	MH362434	18	7	2008	31.2385	-86.3401
QsucYel018	Cyclonaias	succissa	succissa	Yellow	Florida Museum	UF438093	MH362457	MH362092	MH362435	18	7	2008	31.2385	-86.3401
QsucYel019	Cyclonaias	succissa	succissa	Yellow	Florida Museum	UF438093	MH362458	MH362093	MH362436	18	7	2008	31.2385	-86.3401
QverOhi048	Tritogonia	verrucosa	verrucosa	Ohio	University of Alabama	UA 1350	MH362610	MH633593	MH633641	25	9	1999	NULL	NULL
QverRed015	Tritogonia	verrucosa	verrucosa	Red	Florida Museum	UF438786	MH362579	MH633591	MH633639	10	9	2014	33.854656	-95.341305
UtetBaP011	Uniomerus	tetralasmus	tetralasmus	Bayou Pierre	Florida Museum	UF438436	MH362659	MH633605	MH633653	3	4	2008	32.18353	-90.40645
UtetCol005	Uniomerus	tetralasmus	tetralasmus	Colorado	Florida Museum	UF438303	MH362487	MH633583	MH633631	21	6	2010	30.36526628	-97.61991804
