# Supplementary material for: Integrative taxonomy resolves taxonomic uncertainty for freshwater mussels being considered for protection under the U.S. Endangered Species Act
Source: Sci Rep. 2018 Oct 26;8:15892. doi: 10.1038/s41598-018-33806-z (PMC6203750; doi:10.1038/s41598-018-33806-z)
Supplement: Supplementary file 3 — Supplementary Table S2 [file 41598_2018_33806_MOESM3_ESM.csv]

Genus	Species	Group	Museum	Catalog_Number	Length	Height	Width
Quadrula	pustulosa	pustulosa	Arkansas State University	ASUMZ1231.1	72.13	66.68	44.71
Quadrula	pustulosa	pustulosa	Arkansas State University	ASUMZ1231.10	56.08	51.58	37.8
Quadrula	pustulosa	pustulosa	Arkansas State University	ASUMZ1231.13	54.59	51.04	32.97
Quadrula	pustulosa	pustulosa	Arkansas State University	ASUMZ1231.15	52.13	47.77	32.75
Quadrula	pustulosa	pustulosa	Arkansas State University	ASUMZ1231.16	54.32	48.23	30.99
Quadrula	pustulosa	pustulosa	Arkansas State University	ASUMZ1231.18	48.71	45.6	30.56
Quadrula	pustulosa	pustulosa	Arkansas State University	ASUMZ1231.22	40.06	36.48	22.26
Quadrula	pustulosa	pustulosa	Arkansas State University	ASUMZ1231.4	66.61	66.23	40.63
Quadrula	pustulosa	pustulosa	Arkansas State University	ASUMZ1231.7	61.63	64.54	38.12
Quadrula	pustulosa	pustulosa	Arkansas State University	ASUMZ1231.9	61.93	58.8	38.07
Quadrula	pustulosa	pustulosa	Arkansas State University	ASUMZ1232.1	60.61	55.26	38.57
Quadrula	pustulosa	pustulosa	Arkansas State University	ASUMZ1232.2	58.06	53.25	36.83
Quadrula	pustulosa	pustulosa	Arkansas State University	ASUMZ1232.3	48.35	48.16	32.67
Quadrula	pustulosa	pustulosa	Arkansas State University	ASUMZ1232.4	41.11	39.86	29.09
Quadrula	pustulosa	pustulosa	Arkansas State University	ASUMZ1232.5	36.67	34.77	23.21
Quadrula	pustulosa	pustulosa	Arkansas State University	ASUMZ1232.6	36.29	34.88	23.29
Quadrula	pustulosa	pustulosa	Arkansas State University	ASUMZ1232.7	34.68	32.06	23.78
Quadrula	pustulosa	pustulosa	Arkansas State University	ASUMZ1232.8	34.12	31.62	21.01
Quadrula	pustulosa	pustulosa	Arkansas State University	ASUMZ1232.9	32.98	32.64	20.7
Quadrula	pustulosa	pustulosa	Arkansas State University	ASUMZ1233.1	49.59	43.88	26.15
Quadrula	pustulosa	pustulosa	Arkansas State University	ASUMZ1233.10	40.7	36.73	23.24
Quadrula	pustulosa	pustulosa	Arkansas State University	ASUMZ1233.11	41.05	35.62	24.19
Quadrula	pustulosa	pustulosa	Arkansas State University	ASUMZ1233.2	51.84	44.37	28.55
Quadrula	pustulosa	pustulosa	Arkansas State University	ASUMZ1233.3	50.62	45.82	29.05
Quadrula	pustulosa	pustulosa	Arkansas State University	ASUMZ1233.5	47.11	42.89	27.17
Quadrula	pustulosa	pustulosa	Arkansas State University	ASUMZ1233.6	46.93	40.04	28.97
Quadrula	pustulosa	pustulosa	Arkansas State University	ASUMZ1233.8	45.02	39.75	25.58
Cyclonaias	necki	necki	NULL	NULL	61.93	42.61	26.35
Cyclonaias	necki	necki	NULL	NULL	46.93	33.12	16.81
Cyclonaias	necki	necki	NULL	NULL	50.64	36.29	21.09
Cyclonaias	necki	necki	NULL	NULL	66.58	46.89	25.34
Cyclonaias	petrina	petrina	NULL	NULL	46.48	37.69	25.13
Cyclonaias	petrina	petrina	NULL	NULL	49.77	36.93	24.07
Cyclonaias	petrina	petrina	NULL	NULL	49.19	38.12	24.61
Cyclonaias	petrina	petrina	NULL	NULL	53.51	44.21	28.97
Cyclonaias	petrina	petrina	NULL	NULL	55.19	43.42	31.53
Cyclonaias	petrina	petrina	NULL	NULL	45.65	36.59	25.8
Cyclonaias	petrina	petrina	NULL	NULL	42.46	34.59	23.2
Cyclonaias	petrina	petrina	NULL	NULL	47.1	36.99	23.56
Cyclonaias	petrina	petrina	NULL	NULL	42.34	33.13	23.4
Cyclonaias	petrina	petrina	NULL	NULL	43.87	36.4	25.17
Cyclonaias	petrina	petrina	NULL	NULL	46.71	38.37	27.09
Cyclonaias	petrina	petrina	NULL	NULL	47.92	38.36	25.61
Cyclonaias	petrina	petrina	NULL	NULL	82.67	69.22	46.3
Cyclonaias	petrina	petrina	NULL	NULL	84.79	69.59	43.11
Cyclonaias	petrina	petrina	NULL	NULL	83.33	64.56	45.23
Cyclonaias	petrina	petrina	NULL	NULL	78.71	62.24	41.14
Cyclonaias	petrina	petrina	NULL	NULL	86	68.23	46.05
Cyclonaias	petrina	petrina	NULL	NULL	43.52	35.45	24.83
Cyclonaias	petrina	petrina	NULL	NULL	53.05	41.49	28.83
Cyclonaias	petrina	petrina	NULL	NULL	64.86	47.15	33.78
Cyclonaias	petrina	petrina	NULL	NULL	63.77	48.66	36.21
Cyclonaias	petrina	petrina	NULL	NULL	44.99	35.28	22.72
Cyclonaias	petrina	petrina	NULL	NULL	53.04	41	29.12
Cyclonaias	petrina	petrina	NULL	NULL	46.83	37.24	23.59
Cyclonaias	petrina	petrina	NULL	NULL	40.75	33.17	23.3
Cyclonaias	petrina	petrina	NULL	NULL	40.72	33.18	23.88
Cyclonaias	petrina	petrina	NULL	NULL	63.4	49.6	34.26
Cyclonaias	petrina	petrina	NULL	NULL	55.3	41.72	29.59
Cyclonaias	petrina	petrina	NULL	NULL	65.72	52.34	35.12
Cyclonaias	petrina	petrina	NULL	NULL	41.89	33.63	23.16
Cyclonaias	petrina	petrina	NULL	NULL	48.87	40.22	28.04
Cyclonaias	petrina	petrina	NULL	NULL	47.18	38.72	24.72
Cyclonaias	petrina	petrina	NULL	NULL	54.22	40.62	27.85
Cyclonaias	petrina	petrina	NULL	NULL	49.03	37.92	24.69
Cyclonaias	petrina	petrina	NULL	NULL	45.2	35.26	24.44
Cyclonaias	petrina	petrina	NULL	NULL	49.15	36.41	20.25
Cyclonaias	petrina	petrina	NULL	NULL	57.31	42.45	23.29
Cyclonaias	petrina	petrina	NULL	NULL	45.32	33.83	18.26
Cyclonaias	petrina	petrina	NULL	NULL	41.23	31.94	19.37
Cyclonaias	petrina	petrina	NULL	NULL	40.32	29.85	17.84
Cyclonaias	petrina	petrina	NULL	NULL	41.45	31.58	17.52
Cyclonaias	petrina	petrina	NULL	NULL	38.46	28.82	16.52
Cyclonaias	petrina	petrina	NULL	NULL	33.33	25	13.82
Cyclonaias	necki	necki	NULL	NULL	39.03	29.45	17.44
Cyclonaias	necki	necki	NULL	NULL	35.7	27.36	17.55
Cyclonaias	necki	necki	NULL	NULL	22.36	16.17	8.15
Cyclonaias	necki	necki	NULL	NULL	41.91	29.62	15.02
Cyclonaias	necki	necki	NULL	NULL	42.58	29.4	16.38
Cyclonaias	necki	necki	NULL	NULL	48.34	31.69	17.49
Cyclonaias	necki	necki	NULL	NULL	47.15	31.99	14.7
Cyclonaias	necki	necki	NULL	NULL	52.2	34.54	20.98
Cyclonaias	necki	necki	NULL	NULL	59.42	40.19	23.03
Cyclonaias	necki	necki	NULL	NULL	49.33	34.65	18.47
Cyclonaias	necki	necki	NULL	NULL	43.16	30.7	16.13
Cyclonaias	necki	necki	NULL	NULL	55.32	36.6	18.98
Cyclonaias	necki	necki	NULL	NULL	42.67	29.26	16.27
Cyclonaias	necki	necki	NULL	NULL	38.75	29.65	18.14
Cyclonaias	necki	necki	NULL	NULL	44.77	34.78	20.49
Cyclonaias	necki	necki	NULL	NULL	33.59	26.13	15.27
Cyclonaias	necki	necki	NULL	NULL	24.77	19.28	11.16
Cyclonaias	necki	necki	NULL	NULL	18.14	14.43	8.01
Cyclonaias	necki	necki	NULL	NULL	18.01	14.18	7.95
Cyclonaias	necki	necki	NULL	NULL	45.02	34.07	21.921
Cyclonaias	necki	necki	NULL	NULL	43.62	34.23	23.51
Cyclonaias	necki	necki	NULL	NULL	38.85	31.16	20.25
Cyclonaias	necki	necki	NULL	NULL	44.8	33.38	23.04
Cyclonaias	necki	necki	NULL	NULL	41.13	31.46	19.88
Cyclonaias	necki	necki	NULL	NULL	39.77	29.24	19.39
Cyclonaias	necki	necki	NULL	NULL	32.12	24.13	13.63
Cyclonaias	necki	necki	NULL	NULL	37.37	28.17	17.4
Cyclonaias	necki	necki	NULL	NULL	56.91	39.85	22.88
Cyclonaias	necki	necki	NULL	NULL	55.25	39.28	22.76
Cyclonaias	necki	necki	NULL	NULL	57.82	39.55	22.56
Cyclonaias	necki	necki	NULL	NULL	53.27	38.61	20.44
Cyclonaias	necki	necki	NULL	NULL	35.9	27.22	16.18
Cyclonaias	necki	necki	NULL	NULL	52.45	36.48	19.2
Cyclonaias	necki	necki	NULL	NULL	45.52	31.65	16.22
Cyclonaias	necki	necki	NULL	NULL	36.6	26.54	14.56
Cyclonaias	necki	necki	NULL	NULL	39.8	28.31	14.76
Cyclonaias	necki	necki	NULL	NULL	51.27	34.44	20.34
Cyclonaias	necki	necki	NULL	NULL	51.33	36.15	18.51
Cyclonaias	necki	necki	NULL	NULL	56.63	39.12	22.22
Cyclonaias	necki	necki	NULL	NULL	49.68	34.61	19.44
Cyclonaias	necki	necki	NULL	NULL	54.41	37.35	21.01
Cyclonaias	necki	necki	NULL	NULL	55.48	38.49	20.87
Cyclonaias	necki	necki	NULL	NULL	61.73	42.91	23.03
Cyclonaias	necki	necki	NULL	NULL	17.7	13.1	7.4
Cyclonaias	necki	necki	NULL	NULL	19.9	14.8	8.1
Cyclonaias	necki	necki	NULL	NULL	16.8	12.4	7.3
Cyclonaias	necki	necki	NULL	NULL	16.6	12.3	7.3
Cyclonaias	necki	necki	NULL	NULL	18.2	14.3	7.9
Cyclonaias	necki	necki	NULL	NULL	18.8	13.8	8.1
Cyclonaias	necki	necki	NULL	NULL	24.8	18.4	9.9
Cyclonaias	necki	necki	NULL	NULL	26.7	18.8	10.5
Cyclonaias	necki	necki	NULL	NULL	17.9	14.5	7.9
Cyclonaias	necki	necki	NULL	NULL	24.5	18.8	9.9
Cyclonaias	necki	necki	NULL	NULL	14.8	11.7	6.9
Cyclonaias	necki	necki	NULL	NULL	45.2	31.8	15.5
Cyclonaias	necki	necki	NULL	NULL	27.3	20.1	10.8
Cyclonaias	necki	necki	NULL	NULL	29	20.8	11.3
Cyclonaias	necki	necki	NULL	NULL	19.2	14.9	8.4
Cyclonaias	necki	necki	NULL	NULL	44	29.3	15.3
Cyclonaias	necki	necki	NULL	NULL	18.5	14.1	8.2
Cyclonaias	necki	necki	NULL	NULL	12.8	10.3	6.3
Cyclonaias	necki	necki	NULL	NULL	24.6	18.1	10.1
Cyclonaias	necki	necki	NULL	NULL	38.3	26	14
Cyclonaias	necki	necki	NULL	NULL	40.4	26.8	14.6
Cyclonaias	necki	necki	NULL	NULL	20.4	15.8	8.9
Cyclonaias	necki	necki	NULL	NULL	17	12.2	7.8
Cyclonaias	necki	necki	NULL	NULL	45.4	32.5	15.9
Cyclonaias	necki	necki	NULL	NULL	18.2	13.2	8.2
Cyclonaias	necki	necki	NULL	NULL	42.5	27.7	15.3
Cyclonaias	necki	necki	NULL	NULL	24	17.4	10.1
Cyclonaias	necki	necki	NULL	NULL	19.5	14.7	8.7
Cyclonaias	necki	necki	NULL	NULL	20.7	16.3	9.1
Cyclonaias	necki	necki	NULL	NULL	18.5	14.4	8.4
Cyclonaias	necki	necki	NULL	NULL	44.7	30.9	16
Cyclonaias	necki	necki	NULL	NULL	40.5	26.1	14.9
Cyclonaias	necki	necki	NULL	NULL	47.6	33.9	16.8
Cyclonaias	necki	necki	NULL	NULL	29.3	21.4	11.8
Cyclonaias	necki	necki	NULL	NULL	18.4	13.8	8.4
Cyclonaias	necki	necki	NULL	NULL	45	31.3	16.2
Cyclonaias	necki	necki	NULL	NULL	26.5	19.9	11
Cyclonaias	necki	necki	NULL	NULL	22.6	17.1	9.8
Cyclonaias	necki	necki	NULL	NULL	27.4	20.5	11.3
Cyclonaias	necki	necki	NULL	NULL	45.1	32.2	16.3
Cyclonaias	necki	necki	NULL	NULL	22.5	17	9.8
Cyclonaias	necki	necki	NULL	NULL	32.3	21.5	12.8
Cyclonaias	necki	necki	NULL	NULL	28.1	22.5	11.6
Cyclonaias	necki	necki	NULL	NULL	23.9	17.8	10.3
Cyclonaias	necki	necki	NULL	NULL	25.8	18.4	10.9
Cyclonaias	necki	necki	NULL	NULL	46.1	33.2	16.7
Cyclonaias	necki	necki	NULL	NULL	27.4	20.8	11.4
Cyclonaias	necki	necki	NULL	NULL	26.4	19.7	11.1
Cyclonaias	necki	necki	NULL	NULL	23.5	17.7	10.2
Cyclonaias	necki	necki	NULL	NULL	28.2	20.5	11.7
Cyclonaias	necki	necki	NULL	NULL	48.3	31.1	17.4
Cyclonaias	necki	necki	NULL	NULL	24	16.6	10.4
Cyclonaias	necki	necki	NULL	NULL	41.9	28.9	15.7
Cyclonaias	necki	necki	NULL	NULL	41.1	28.1	15.5
Cyclonaias	necki	necki	NULL	NULL	29.7	20	12.2
Cyclonaias	necki	necki	NULL	NULL	50.6	35.2	18.1
Cyclonaias	necki	necki	NULL	NULL	21.1	16.9	9.5
Cyclonaias	necki	necki	NULL	NULL	17	14.3	8.1
Cyclonaias	necki	necki	NULL	NULL	41.6	28	15.7
Cyclonaias	necki	necki	NULL	NULL	26	19.4	11.1
Cyclonaias	necki	necki	NULL	NULL	41.9	29.9	15.8
Cyclonaias	necki	necki	NULL	NULL	37.3	24.4	14.5
Cyclonaias	necki	necki	NULL	NULL	33.5	25.6	13.4
Cyclonaias	necki	necki	NULL	NULL	26.9	21	11.4
Cyclonaias	necki	necki	NULL	NULL	28.5	20.8	11.9
Cyclonaias	necki	necki	NULL	NULL	26.8	19.4	11.4
Cyclonaias	necki	necki	NULL	NULL	24.9	17.5	10.8
Cyclonaias	necki	necki	NULL	NULL	28.7	20.9	12
Cyclonaias	necki	necki	NULL	NULL	46.3	32.3	17.1
Cyclonaias	necki	necki	NULL	NULL	41.8	28.1	15.9
Cyclonaias	necki	necki	NULL	NULL	27.6	20.8	11.7
Cyclonaias	necki	necki	NULL	NULL	26.3	18.8	11.3
Cyclonaias	necki	necki	NULL	NULL	47.8	31.5	17.6
Cyclonaias	necki	necki	NULL	NULL	28.5	21.3	12
Cyclonaias	necki	necki	NULL	NULL	42	29	16
Cyclonaias	necki	necki	NULL	NULL	44.7	29.9	16.8
Cyclonaias	necki	necki	NULL	NULL	46.5	31	17.3
Cyclonaias	necki	necki	NULL	NULL	45.7	30.1	17.1
Cyclonaias	necki	necki	NULL	NULL	21.3	15.8	9.7
Cyclonaias	necki	necki	NULL	NULL	27.4	19.7	11.7
Cyclonaias	necki	necki	NULL	NULL	42.8	29.5	16.3
Cyclonaias	necki	necki	NULL	NULL	17.5	14.4	8.4
Cyclonaias	necki	necki	NULL	NULL	24.5	17.7	10.8
Cyclonaias	necki	necki	NULL	NULL	38	27	15
Cyclonaias	necki	necki	NULL	NULL	54.8	39.8	19.7
Cyclonaias	necki	necki	NULL	NULL	45.3	31.5	17.1
Cyclonaias	necki	necki	NULL	NULL	27.2	20.1	11.7
Cyclonaias	necki	necki	NULL	NULL	38.3	26.4	15.1
Cyclonaias	necki	necki	NULL	NULL	45.6	32	17.2
Cyclonaias	necki	necki	NULL	NULL	52.1	36.5	19
Cyclonaias	necki	necki	NULL	NULL	25	19.3	11
Cyclonaias	necki	necki	NULL	NULL	43.3	29.5	16.6
Cyclonaias	necki	necki	NULL	NULL	28	20.3	12
Cyclonaias	necki	necki	NULL	NULL	21	15.3	9.7
Cyclonaias	necki	necki	NULL	NULL	27.3	21.5	11.8
Cyclonaias	necki	necki	NULL	NULL	47.7	33.4	17.9
Cyclonaias	necki	necki	NULL	NULL	54.5	37.5	19.8
Cyclonaias	necki	necki	NULL	NULL	38.5	27.7	15.3
Cyclonaias	necki	necki	NULL	NULL	55.4	36	20.1
Cyclonaias	necki	necki	NULL	NULL	24.7	19.2	11
Cyclonaias	necki	necki	NULL	NULL	23.2	19	10.5
Cyclonaias	necki	necki	NULL	NULL	55.1	39.1	20.1
Cyclonaias	necki	necki	NULL	NULL	21.1	16.5	9.8
Cyclonaias	necki	necki	NULL	NULL	24.3	18.2	10.9
Cyclonaias	necki	necki	NULL	NULL	28.2	21.6	12.2
Cyclonaias	necki	necki	NULL	NULL	26.9	19.9	11.8
Cyclonaias	necki	necki	NULL	NULL	27.2	20.2	11.9
Cyclonaias	necki	necki	NULL	NULL	28.1	21.4	12.2
Cyclonaias	necki	necki	NULL	NULL	40	27.8	15.9
Cyclonaias	necki	necki	NULL	NULL	49.2	33.7	18.6
Cyclonaias	necki	necki	NULL	NULL	30.8	22.6	13.1
Cyclonaias	necki	necki	NULL	NULL	31.4	22.4	13.3
Cyclonaias	necki	necki	NULL	NULL	43.2	27.7	16.9
Cyclonaias	necki	necki	NULL	NULL	23.2	18	10.6
Cyclonaias	necki	necki	NULL	NULL	40.1	27.6	16
Cyclonaias	necki	necki	NULL	NULL	26.7	20.7	11.8
Cyclonaias	necki	necki	NULL	NULL	39.7	28	15.9
Cyclonaias	necki	necki	NULL	NULL	24.6	17.8	11.1
Cyclonaias	necki	necki	NULL	NULL	24.6	18.7	11.1
Cyclonaias	necki	necki	NULL	NULL	28.5	21.1	12.4
Cyclonaias	necki	necki	NULL	NULL	29.1	24.3	12.6
Cyclonaias	necki	necki	NULL	NULL	42.9	30.6	16.9
Cyclonaias	necki	necki	NULL	NULL	16.4	12.9	8.2
Cyclonaias	necki	necki	NULL	NULL	27.8	20.6	12.2
Cyclonaias	necki	necki	NULL	NULL	43.2	31.5	17
Cyclonaias	necki	necki	NULL	NULL	28.4	19.7	12.4
Cyclonaias	necki	necki	NULL	NULL	40.4	27.8	16.2
Cyclonaias	necki	necki	NULL	NULL	45.1	32.5	17.6
Cyclonaias	necki	necki	NULL	NULL	40.7	28.3	16.3
Cyclonaias	necki	necki	NULL	NULL	39.7	25.9	16
Cyclonaias	necki	necki	NULL	NULL	53.7	37	20.1
Cyclonaias	necki	necki	NULL	NULL	42.6	28.9	16.9
Cyclonaias	necki	necki	NULL	NULL	41.8	28.6	16.7
Cyclonaias	necki	necki	NULL	NULL	30.6	21.6	13.2
Cyclonaias	necki	necki	NULL	NULL	24.9	20.2	11.3
Cyclonaias	necki	necki	NULL	NULL	44.1	31	17.4
Cyclonaias	necki	necki	NULL	NULL	58	40.9	21.4
Cyclonaias	necki	necki	NULL	NULL	51.9	37.6	19.7
Cyclonaias	necki	necki	NULL	NULL	55.4	39.2	20.7
Cyclonaias	necki	necki	NULL	NULL	26.3	20.3	11.8
Cyclonaias	necki	necki	NULL	NULL	29.9	22.8	13
Cyclonaias	necki	necki	NULL	NULL	56.4	39.9	21
Cyclonaias	necki	necki	NULL	NULL	22.8	17.9	10.6
Cyclonaias	necki	necki	NULL	NULL	43.6	33.4	17.3
Cyclonaias	necki	necki	NULL	NULL	28.6	19.3	12.6
Cyclonaias	necki	necki	NULL	NULL	23.6	18.9	10.9
Cyclonaias	necki	necki	NULL	NULL	26.2	19.9	11.8
Cyclonaias	necki	necki	NULL	NULL	51.6	35.6	19.7
Cyclonaias	necki	necki	NULL	NULL	25.6	19.7	11.6
Cyclonaias	necki	necki	NULL	NULL	23	18.8	10.7
Cyclonaias	necki	necki	NULL	NULL	32.2	24.1	13.8
Cyclonaias	necki	necki	NULL	NULL	22.7	17.4	10.6
Cyclonaias	necki	necki	NULL	NULL	25.8	20.4	11.7
Cyclonaias	necki	necki	NULL	NULL	44.2	29.9	17.6
Cyclonaias	necki	necki	NULL	NULL	50.6	36.5	19.5
Cyclonaias	necki	necki	NULL	NULL	49.2	35.5	19.1
Cyclonaias	necki	necki	NULL	NULL	50.9	35.8	19.6
Cyclonaias	necki	necki	NULL	NULL	32.3	23.4	13.9
Cyclonaias	necki	necki	NULL	NULL	45.1	30.8	17.9
Cyclonaias	necki	necki	NULL	NULL	26	20.2	11.8
Cyclonaias	necki	necki	NULL	NULL	33.5	26.2	14.3
Cyclonaias	necki	necki	NULL	NULL	54.9	40.2	20.8
Cyclonaias	necki	necki	NULL	NULL	25.1	18.8	11.5
Cyclonaias	necki	necki	NULL	NULL	42.3	29.4	17.1
Cyclonaias	necki	necki	NULL	NULL	52	36	20
Cyclonaias	necki	necki	NULL	NULL	33.7	25.9	14.4
Cyclonaias	necki	necki	NULL	NULL	21.1	16.8	10.1
Cyclonaias	necki	necki	NULL	NULL	54.2	36.5	20.7
Cyclonaias	necki	necki	NULL	NULL	51.7	38.3	20
Cyclonaias	necki	necki	NULL	NULL	25.8	19.8	11.8
Cyclonaias	necki	necki	NULL	NULL	25.2	18.8	11.6
Cyclonaias	necki	necki	NULL	NULL	27.8	20.9	12.5
Cyclonaias	necki	necki	NULL	NULL	19.1	15.1	9.4
Cyclonaias	necki	necki	NULL	NULL	26.6	20.7	12.1
Cyclonaias	necki	necki	NULL	NULL	45.8	31.3	18.3
Cyclonaias	necki	necki	NULL	NULL	29.5	21.7	13.1
Cyclonaias	necki	necki	NULL	NULL	28.3	21.9	12.7
Cyclonaias	necki	necki	NULL	NULL	48	32	19
Cyclonaias	necki	necki	NULL	NULL	48	32	19
Cyclonaias	necki	necki	NULL	NULL	24.8	20.2	11.5
Cyclonaias	necki	necki	NULL	NULL	58.5	40.3	22.1
Cyclonaias	necki	necki	NULL	NULL	31.2	22.7	13.7
Cyclonaias	necki	necki	NULL	NULL	30	22.6	13.3
Cyclonaias	necki	necki	NULL	NULL	54.9	35.8	21.1
Cyclonaias	necki	necki	NULL	NULL	25	20	11.6
Cyclonaias	necki	necki	NULL	NULL	42.2	29.4	17.3
Cyclonaias	necki	necki	NULL	NULL	25.8	18.6	11.9
Cyclonaias	necki	necki	NULL	NULL	32.8	22.9	14.3
Cyclonaias	necki	necki	NULL	NULL	33.4	25.5	14.5
Cyclonaias	necki	necki	NULL	NULL	30.1	22.3	13.4
Cyclonaias	necki	necki	NULL	NULL	26.6	21.2	12.2
Cyclonaias	necki	necki	NULL	NULL	24.6	19.8	11.5
Cyclonaias	necki	necki	NULL	NULL	27.7	21.2	12.6
Cyclonaias	necki	necki	NULL	NULL	30.9	22.9	13.7
Cyclonaias	necki	necki	NULL	NULL	27.1	19.5	12.4
Cyclonaias	necki	necki	NULL	NULL	50	35.8	19.8
Cyclonaias	necki	necki	NULL	NULL	51.6	35.2	20.3
Cyclonaias	necki	necki	NULL	NULL	52.8	34.7	20.7
Cyclonaias	necki	necki	NULL	NULL	32.8	23.9	14.4
Cyclonaias	necki	necki	NULL	NULL	24.7	19.5	11.6
Cyclonaias	necki	necki	NULL	NULL	51.5	36.5	20.4
Cyclonaias	necki	necki	NULL	NULL	29.1	22.9	13.2
Cyclonaias	necki	necki	NULL	NULL	28.8	21.7	13.1
Cyclonaias	necki	necki	NULL	NULL	29.9	23.1	13.5
Cyclonaias	necki	necki	NULL	NULL	27.3	19.9	12.6
Cyclonaias	necki	necki	NULL	NULL	28.4	20.9	13
Cyclonaias	necki	necki	NULL	NULL	24.2	19.1	11.5
Cyclonaias	necki	necki	NULL	NULL	30.4	22.5	13.7
Cyclonaias	necki	necki	NULL	NULL	36.3	27.2	15.7
Cyclonaias	necki	necki	NULL	NULL	26.4	21.2	12.3
Cyclonaias	necki	necki	NULL	NULL	27.5	21.1	12.7
Cyclonaias	necki	necki	NULL	NULL	29.2	21.1	13.3
Cyclonaias	necki	necki	NULL	NULL	28.6	22.2	13.1
Cyclonaias	necki	necki	NULL	NULL	21.4	17.6	10.5
Cyclonaias	necki	necki	NULL	NULL	50.5	34.7	20.3
Cyclonaias	necki	necki	NULL	NULL	36.7	27.2	15.9
Cyclonaias	necki	necki	NULL	NULL	42.5	30.1	17.8
Cyclonaias	necki	necki	NULL	NULL	55	38.5	21.7
Cyclonaias	necki	necki	NULL	NULL	29.9	21.8	13.6
Cyclonaias	necki	necki	NULL	NULL	27.9	21.7	12.9
Cyclonaias	necki	necki	NULL	NULL	55.2	34.7	21.8
Cyclonaias	necki	necki	NULL	NULL	29.3	21.7	13.4
Cyclonaias	necki	necki	NULL	NULL	29.3	22.5	13.4
Cyclonaias	necki	necki	NULL	NULL	40.8	28.3	17.3
Cyclonaias	necki	necki	NULL	NULL	33.2	24.2	14.8
Cyclonaias	necki	necki	NULL	NULL	55.9	36.6	22.1
Cyclonaias	necki	necki	NULL	NULL	29.4	21.6	13.5
Cyclonaias	necki	necki	NULL	NULL	55.1	37.1	21.9
Cyclonaias	necki	necki	NULL	NULL	55.1	40.5	21.9
Cyclonaias	necki	necki	NULL	NULL	29.1	22.6	13.4
Cyclonaias	necki	necki	NULL	NULL	29.1	22.8	13.4
Cyclonaias	necki	necki	NULL	NULL	30.8	23.4	14
Cyclonaias	necki	necki	NULL	NULL	53.7	37.7	21.5
Cyclonaias	necki	necki	NULL	NULL	55	37.2	21.9
Cyclonaias	necki	necki	NULL	NULL	34.2	27.3	15.2
Cyclonaias	necki	necki	NULL	NULL	52	36	21
Cyclonaias	necki	necki	NULL	NULL	37.7	25.9	16.4
Cyclonaias	necki	necki	NULL	NULL	30.7	23.8	14
Cyclonaias	necki	necki	NULL	NULL	26.5	20.4	12.5
Cyclonaias	necki	necki	NULL	NULL	21.9	17.4	10.8
Cyclonaias	necki	necki	NULL	NULL	25.1	19.3	12
Cyclonaias	necki	necki	NULL	NULL	55	37	22
Cyclonaias	necki	necki	NULL	NULL	26.4	19	12.5
Cyclonaias	necki	necki	NULL	NULL	31.7	24.2	14.4
Cyclonaias	necki	necki	NULL	NULL	31.7	24.7	14.4
Cyclonaias	necki	necki	NULL	NULL	38.4	27.9	16.7
Cyclonaias	necki	necki	NULL	NULL	19.5	15	9.9
Cyclonaias	necki	necki	NULL	NULL	29.7	22.7	13.7
Cyclonaias	necki	necki	NULL	NULL	24.2	20.5	11.7
Cyclonaias	necki	necki	NULL	NULL	28.8	23.6	13.4
Cyclonaias	necki	necki	NULL	NULL	59.9	42.3	23.6
Cyclonaias	necki	necki	NULL	NULL	39.7	28.3	17.2
Cyclonaias	necki	necki	NULL	NULL	37.9	27.7	16.6
Cyclonaias	necki	necki	NULL	NULL	24.1	18.6	11.7
Cyclonaias	necki	necki	NULL	NULL	35.8	25.6	15.9
Cyclonaias	necki	necki	NULL	NULL	51.6	36.2	21.1
Cyclonaias	necki	necki	NULL	NULL	30.6	22.9	14.1
Cyclonaias	necki	necki	NULL	NULL	24.3	19.4	11.8
Cyclonaias	necki	necki	NULL	NULL	51	37	21
Cyclonaias	necki	necki	NULL	NULL	59.2	39	23.6
Cyclonaias	necki	necki	NULL	NULL	28.5	21.1	13.4
Cyclonaias	necki	necki	NULL	NULL	42.9	29.6	18.4
Cyclonaias	necki	necki	NULL	NULL	44.1	31.3	18.8
Cyclonaias	necki	necki	NULL	NULL	25.5	19.5	12.3
Cyclonaias	necki	necki	NULL	NULL	50.8	36.6	21
Cyclonaias	necki	necki	NULL	NULL	38.9	28.9	17.1
Cyclonaias	necki	necki	NULL	NULL	33.7	27.1	15.3
Cyclonaias	necki	necki	NULL	NULL	57	39	23
Cyclonaias	necki	necki	NULL	NULL	26.5	19.8	12.7
Cyclonaias	necki	necki	NULL	NULL	35.4	26.6	15.9
Cyclonaias	necki	necki	NULL	NULL	29.2	22.5	13.7
Cyclonaias	necki	necki	NULL	NULL	52.5	35.6	21.6
Cyclonaias	necki	necki	NULL	NULL	40.9	30.7	17.8
Cyclonaias	necki	necki	NULL	NULL	36.2	27.9	16.2
Cyclonaias	necki	necki	NULL	NULL	68.9	47.4	26.7
Cyclonaias	necki	necki	NULL	NULL	35.3	26.8	15.9
Cyclonaias	necki	necki	NULL	NULL	33	25.5	15.1
Cyclonaias	necki	necki	NULL	NULL	36.1	28.2	16.2
Cyclonaias	necki	necki	NULL	NULL	37.2	27.5	16.6
Cyclonaias	necki	necki	NULL	NULL	29.6	22.5	13.9
Cyclonaias	necki	necki	NULL	NULL	40.1	28.7	17.6
Cyclonaias	necki	necki	NULL	NULL	27.4	21.5	13.1
Cyclonaias	necki	necki	NULL	NULL	30.1	23.4	14.1
Cyclonaias	necki	necki	NULL	NULL	27.9	21.8	13.3
Cyclonaias	necki	necki	NULL	NULL	35.1	27	15.9
Cyclonaias	necki	necki	NULL	NULL	66	44	26
Cyclonaias	necki	necki	NULL	NULL	37.9	28.1	16.9
Cyclonaias	necki	necki	NULL	NULL	37.9	29.5	16.9
Cyclonaias	necki	necki	NULL	NULL	23.6	17.5	11.7
Cyclonaias	necki	necki	NULL	NULL	35.8	26.5	16.2
Cyclonaias	necki	necki	NULL	NULL	50.5	37.4	21.2
Cyclonaias	petrina	petrina	NULL	NULL	38	28	17
Cyclonaias	necki	necki	NULL	NULL	34.8	25.5	15.9
Cyclonaias	necki	necki	NULL	NULL	33.4	25.9	15.4
Cyclonaias	necki	necki	NULL	NULL	47	39.5	20.1
Cyclonaias	necki	necki	NULL	NULL	45.5	35.3	19.6
Cyclonaias	necki	necki	NULL	NULL	41.9	28.7	18.4
Cyclonaias	necki	necki	NULL	NULL	48.4	34.3	20.6
Cyclonaias	necki	necki	NULL	NULL	36.4	26.5	16.5
Cyclonaias	necki	necki	NULL	NULL	38.1	27.4	17.1
Cyclonaias	necki	necki	NULL	NULL	62	43	25
Cyclonaias	necki	necki	NULL	NULL	34.7	25.9	15.9
Cyclonaias	necki	necki	NULL	NULL	33.3	26.8	15.4
Cyclonaias	necki	necki	NULL	NULL	62.6	46.8	25.2
Cyclonaias	necki	necki	NULL	NULL	49.2	34	20.9
Cyclonaias	necki	necki	NULL	NULL	31.6	24.4	14.8
Cyclonaias	necki	necki	NULL	NULL	65	44	26
Cyclonaias	necki	necki	NULL	NULL	30.2	23.3	14.3
Cyclonaias	necki	necki	NULL	NULL	46.7	33.7	20.1
Cyclonaias	necki	necki	NULL	NULL	31.8	25.2	14.9
Cyclonaias	necki	necki	NULL	NULL	34	25.1	15.7
Cyclonaias	necki	necki	NULL	NULL	22.3	18.6	11.3
Cyclonaias	necki	necki	NULL	NULL	37.9	29.2	17.1
Cyclonaias	necki	necki	NULL	NULL	47.8	33.9	20.5
Cyclonaias	necki	necki	NULL	NULL	27.2	20.6	13.2
Cyclonaias	necki	necki	NULL	NULL	51	37	21.6
Cyclonaias	necki	necki	NULL	NULL	33.9	24.7	15.7
Cyclonaias	necki	necki	NULL	NULL	23.5	18.9	11.8
Cyclonaias	necki	necki	NULL	NULL	31.1	23.6	14.7
Cyclonaias	necki	necki	NULL	NULL	31.1	24	14.7
Cyclonaias	necki	necki	NULL	NULL	36.6	28.8	16.7
Cyclonaias	necki	necki	NULL	NULL	25	18.3	12.4
Cyclonaias	necki	necki	NULL	NULL	44.3	29.7	19.4
Cyclonaias	necki	necki	NULL	NULL	50.5	36.5	21.5
Cyclonaias	necki	necki	NULL	NULL	42.2	30.2	18.7
Cyclonaias	necki	necki	NULL	NULL	38.7	28.6	17.5
Cyclonaias	necki	necki	NULL	NULL	38.4	28.7	17.4
Cyclonaias	necki	necki	NULL	NULL	61	43	25
Cyclonaias	necki	necki	NULL	NULL	50.3	35.9	21.5
Cyclonaias	necki	necki	NULL	NULL	47.6	36.9	20.6
Cyclonaias	necki	necki	NULL	NULL	42.9	33.1	19
Cyclonaias	necki	necki	NULL	NULL	33	24.5	15.5
Cyclonaias	necki	necki	NULL	NULL	31.1	24.1	14.8
Cyclonaias	necki	necki	NULL	NULL	33.2	24.5	15.6
Cyclonaias	necki	necki	NULL	NULL	27.6	21.7	13.5
Cyclonaias	necki	necki	NULL	NULL	37.3	29.6	17.1
Cyclonaias	necki	necki	NULL	NULL	40.1	30.1	18.1
Cyclonaias	necki	necki	NULL	NULL	35.9	27.7	16.6
Cyclonaias	necki	necki	NULL	NULL	29.4	21.3	14.2
Cyclonaias	necki	necki	NULL	NULL	35	26.3	16.3
Cyclonaias	necki	necki	NULL	NULL	27	21.6	13.3
Cyclonaias	necki	necki	NULL	NULL	31.2	24.2	14.9
Cyclonaias	necki	necki	NULL	NULL	45.1	33.8	19.9
Cyclonaias	necki	necki	NULL	NULL	36.9	28.4	17
Cyclonaias	necki	necki	NULL	NULL	33.6	25.4	15.8
Cyclonaias	necki	necki	NULL	NULL	55.7	38	23.5
Cyclonaias	necki	necki	NULL	NULL	45.3	31.7	20
Cyclonaias	necki	necki	NULL	NULL	32.2	24.8	15.3
Cyclonaias	necki	necki	NULL	NULL	33.8	23.9	15.9
Cyclonaias	necki	necki	NULL	NULL	35.7	26.9	16.6
Cyclonaias	necki	necki	NULL	NULL	53.7	40.4	22.9
Cyclonaias	necki	necki	NULL	NULL	36.2	27.7	16.8
Cyclonaias	necki	necki	NULL	NULL	31.6	24.9	15.1
Cyclonaias	necki	necki	NULL	NULL	50.7	37.9	21.9
Cyclonaias	necki	necki	NULL	NULL	21.1	18.2	11
Cyclonaias	necki	necki	NULL	NULL	56.3	41.1	23.8
Cyclonaias	necki	necki	NULL	NULL	41.4	30	18.7
Cyclonaias	necki	necki	NULL	NULL	24.3	20	12.3
Cyclonaias	necki	necki	NULL	NULL	27.6	20.8	13.6
Cyclonaias	necki	necki	NULL	NULL	52.6	38.3	22.6
Cyclonaias	necki	necki	NULL	NULL	47.9	34.3	21
Cyclonaias	necki	necki	NULL	NULL	69	47	28
Cyclonaias	necki	necki	NULL	NULL	37.4	29.8	17.3
Cyclonaias	necki	necki	NULL	NULL	42.4	30.6	19.1
Cyclonaias	necki	necki	NULL	NULL	28.3	21.3	13.9
Cyclonaias	necki	necki	NULL	NULL	55.1	41.5	23.5
Cyclonaias	necki	necki	NULL	NULL	33	26.3	15.7
Cyclonaias	necki	necki	NULL	NULL	19.8	15.9	10.5
Cyclonaias	necki	necki	NULL	NULL	44.3	33.8	19.8
Cyclonaias	necki	necki	NULL	NULL	31.4	25.9	15.1
Cyclonaias	necki	necki	NULL	NULL	51.5	36.3	22.3
Cyclonaias	necki	necki	NULL	NULL	35.4	27.5	16.6
Cyclonaias	necki	necki	NULL	NULL	36.2	28.6	16.9
Cyclonaias	necki	necki	NULL	NULL	47.4	38.4	20.9
Cyclonaias	necki	necki	NULL	NULL	21.7	16.9	11.3
Cyclonaias	necki	necki	NULL	NULL	38.9	28.4	17.9
Cyclonaias	necki	necki	NULL	NULL	38.6	28.6	17.8
Cyclonaias	necki	necki	NULL	NULL	37.5	28.1	17.4
Cyclonaias	necki	necki	NULL	NULL	32.1	24.7	15.4
Cyclonaias	necki	necki	NULL	NULL	36.1	26.6	16.9
Cyclonaias	necki	necki	NULL	NULL	60.7	42.6	25.5
Cyclonaias	necki	necki	NULL	NULL	43.7	30.8	19.7
Cyclonaias	necki	necki	NULL	NULL	33.3	25.1	15.9
Cyclonaias	necki	necki	NULL	NULL	34.9	26.1	16.5
Cyclonaias	necki	necki	NULL	NULL	35.7	24.9	16.8
Cyclonaias	necki	necki	NULL	NULL	29.1	22.5	14.3
Cyclonaias	necki	necki	NULL	NULL	45.9	32.1	20.5
Cyclonaias	necki	necki	NULL	NULL	49.9	35.2	21.9
Cyclonaias	necki	necki	NULL	NULL	37	29.3	17.3
Cyclonaias	necki	necki	NULL	NULL	40	29.8	18.4
Cyclonaias	necki	necki	NULL	NULL	31.4	25	15.2
Cyclonaias	necki	necki	NULL	NULL	34.3	26.7	16.3
Cyclonaias	necki	necki	NULL	NULL	37.8	27.7	17.6
Cyclonaias	necki	necki	NULL	NULL	38.6	32.4	17.9
Cyclonaias	necki	necki	NULL	NULL	33.2	24.8	15.9
Cyclonaias	necki	necki	NULL	NULL	49.5	37.3	21.8
Cyclonaias	necki	necki	NULL	NULL	51.8	37.2	22.6
Cyclonaias	necki	necki	NULL	NULL	47.2	34.5	21
Cyclonaias	necki	necki	NULL	NULL	20.1	16.2	10.7
Cyclonaias	petrina	petrina	NULL	NULL	41.3	32.4	18.9
Cyclonaias	petrina	petrina	NULL	NULL	50	39	22
Cyclonaias	necki	necki	NULL	NULL	27.2	21.1	13.6
Cyclonaias	necki	necki	NULL	NULL	22.7	17.1	11.8
Cyclonaias	necki	necki	NULL	NULL	37.1	28.4	17.4
Cyclonaias	necki	necki	NULL	NULL	29.4	22.5	14.5
Cyclonaias	necki	necki	NULL	NULL	29.4	23.5	14.5
Cyclonaias	necki	necki	NULL	NULL	49.2	36.3	21.8
Cyclonaias	necki	necki	NULL	NULL	36.7	27.4	17.3
Cyclonaias	necki	necki	NULL	NULL	52.3	39.3	22.9
Cyclonaias	necki	necki	NULL	NULL	20.7	16.9	11
Cyclonaias	necki	necki	NULL	NULL	49.4	35.5	21.9
Cyclonaias	necki	necki	NULL	NULL	35.6	27	16.9
Cyclonaias	necki	necki	NULL	NULL	27.3	20.9	13.7
Cyclonaias	necki	necki	NULL	NULL	27.8	22.2	13.9
Cyclonaias	necki	necki	NULL	NULL	28.3	21.6	14.1
Cyclonaias	necki	necki	NULL	NULL	36.9	26.3	17.4
Cyclonaias	necki	necki	NULL	NULL	49.6	37.2	22
Cyclonaias	necki	necki	NULL	NULL	39.3	32.4	18.3
Cyclonaias	necki	necki	NULL	NULL	30.8	24.1	15.1
Cyclonaias	necki	necki	NULL	NULL	33.9	26.6	16.3
Cyclonaias	necki	necki	NULL	NULL	44.7	33.5	20.3
Cyclonaias	petrina	petrina	NULL	NULL	51.7	37.7	22.8
Cyclonaias	petrina	petrina	NULL	NULL	61	46	26
Cyclonaias	necki	necki	NULL	NULL	34.1	25.8	16.4
Cyclonaias	necki	necki	NULL	NULL	29.7	22.4	14.7
Cyclonaias	necki	necki	NULL	NULL	32	24.4	15.6
Cyclonaias	necki	necki	NULL	NULL	42.4	30.3	19.5
Cyclonaias	necki	necki	NULL	NULL	41.3	29.5	19.1
Cyclonaias	necki	necki	NULL	NULL	35.9	28.9	17.1
Cyclonaias	necki	necki	NULL	NULL	48.2	35	21.6
Cyclonaias	petrina	petrina	NULL	NULL	41	33	19
Cyclonaias	necki	necki	NULL	NULL	53.3	39.4	23.4
Cyclonaias	necki	necki	NULL	NULL	41.5	33	19.2
Cyclonaias	necki	necki	NULL	NULL	24.4	18.9	12.6
Cyclonaias	necki	necki	NULL	NULL	51.2	37.3	22.7
Cyclonaias	necki	necki	NULL	NULL	43.9	33.4	20.1
Cyclonaias	necki	necki	NULL	NULL	38.2	30.5	18
Cyclonaias	necki	necki	NULL	NULL	39.8	30.3	18.6
Cyclonaias	necki	necki	NULL	NULL	32.4	25.1	15.8
Cyclonaias	necki	necki	NULL	NULL	34.2	27.6	16.5
Cyclonaias	necki	necki	NULL	NULL	33.9	26.9	16.4
Cyclonaias	necki	necki	NULL	NULL	51.9	36.7	23
Cyclonaias	necki	necki	NULL	NULL	40.5	32.3	18.9
Cyclonaias	necki	necki	NULL	NULL	34.9	26.5	16.8
Cyclonaias	necki	necki	NULL	NULL	34.1	24.9	16.5
Cyclonaias	necki	necki	NULL	NULL	41.5	29.2	19.3
Cyclonaias	necki	necki	NULL	NULL	32	26.2	15.7
Cyclonaias	petrina	petrina	NULL	NULL	38	31	18
Cyclonaias	necki	necki	NULL	NULL	39.6	32.3	18.6
Cyclonaias	necki	necki	NULL	NULL	36.4	27.6	17.4
Cyclonaias	necki	necki	NULL	NULL	41.2	30.9	19.2
Cyclonaias	necki	necki	NULL	NULL	51.1	36.4	22.8
Cyclonaias	necki	necki	NULL	NULL	56.8	40.3	24.8
Cyclonaias	necki	necki	NULL	NULL	41.7	32.6	19.4
Cyclonaias	necki	necki	NULL	NULL	46.9	31.2	21.3
Cyclonaias	necki	necki	NULL	NULL	49.4	36.2	22.2
Cyclonaias	necki	necki	NULL	NULL	27.9	23.2	14.1
Cyclonaias	necki	necki	NULL	NULL	41.4	32.3	19.3
Cyclonaias	necki	necki	NULL	NULL	36.6	29.1	17.5
Cyclonaias	necki	necki	NULL	NULL	37.9	29.6	18
Cyclonaias	petrina	petrina	NULL	NULL	46	35	21
Cyclonaias	necki	necki	NULL	NULL	35	25.6	16.9
Cyclonaias	necki	necki	NULL	NULL	46.8	34.3	21.3
Cyclonaias	necki	necki	NULL	NULL	44.6	32.9	20.5
Cyclonaias	necki	necki	NULL	NULL	37.6	29.2	17.9
Cyclonaias	necki	necki	NULL	NULL	36.8	27.7	17.6
Cyclonaias	necki	necki	NULL	NULL	42.4	30.8	19.7
Cyclonaias	necki	necki	NULL	NULL	39.7	31.1	18.7
Cyclonaias	necki	necki	NULL	NULL	41.3	32.3	19.3
Cyclonaias	necki	necki	NULL	NULL	51.2	38	22.9
Cyclonaias	necki	necki	NULL	NULL	51.2	39.7	22.9
Cyclonaias	necki	necki	NULL	NULL	34.4	27.8	16.7
Cyclonaias	necki	necki	NULL	NULL	37	27.6	17.7
Cyclonaias	necki	necki	NULL	NULL	43.4	32.4	20.1
Cyclonaias	necki	necki	NULL	NULL	35.4	26.6	17.1
Cyclonaias	necki	necki	NULL	NULL	34.1	27.9	16.6
Cyclonaias	necki	necki	NULL	NULL	53.9	39.8	23.9
Cyclonaias	necki	necki	NULL	NULL	32.3	24.5	15.9
Cyclonaias	necki	necki	NULL	NULL	51.9	37.5	23.2
Cyclonaias	necki	necki	NULL	NULL	35.1	26.2	17
Cyclonaias	necki	necki	NULL	NULL	44.4	33	20.5
Cyclonaias	necki	necki	NULL	NULL	55.5	39.2	24.5
Cyclonaias	necki	necki	NULL	NULL	52.1	38.3	23.3
Cyclonaias	necki	necki	NULL	NULL	49.3	36.7	22.3
Cyclonaias	petrina	petrina	NULL	NULL	43	36	20
Cyclonaias	necki	necki	NULL	NULL	34.8	27.8	16.9
Cyclonaias	necki	necki	NULL	NULL	41.1	32.4	19.3
Cyclonaias	necki	necki	NULL	NULL	49.2	36.5	22.3
Cyclonaias	petrina	petrina	NULL	NULL	35	29	17
Cyclonaias	necki	necki	NULL	NULL	33.7	25	16.5
Cyclonaias	necki	necki	NULL	NULL	32.4	24.9	16
Cyclonaias	necki	necki	NULL	NULL	38.6	28.6	18.4
Cyclonaias	necki	necki	NULL	NULL	32.9	26.3	16.2
Cyclonaias	necki	necki	NULL	NULL	40.7	31	19.2
Cyclonaias	necki	necki	NULL	NULL	37	28.8	17.8
Cyclonaias	necki	necki	NULL	NULL	49.9	37.9	22.6
Cyclonaias	petrina	petrina	NULL	NULL	51	41	23
Cyclonaias	necki	necki	NULL	NULL	36.2	27.1	17.5
Cyclonaias	necki	necki	NULL	NULL	34.9	25.2	17
Cyclonaias	petrina	petrina	NULL	NULL	40.9	32.3	19.3
Cyclonaias	necki	necki	NULL	NULL	36.4	27.6	17.6
Cyclonaias	petrina	petrina	NULL	NULL	56.2	40.8	24.9
Cyclonaias	necki	necki	NULL	NULL	47.3	35.1	21.7
Cyclonaias	necki	necki	NULL	NULL	40.3	30.7	19.1
Cyclonaias	necki	necki	NULL	NULL	36.1	27.6	17.5
Cyclonaias	necki	necki	NULL	NULL	45.9	34.9	21.2
Cyclonaias	necki	necki	NULL	NULL	37.9	27.9	18.2
Cyclonaias	necki	necki	NULL	NULL	35.3	24.7	17.2
Cyclonaias	necki	necki	NULL	NULL	35.3	28.4	17.2
Cyclonaias	necki	necki	NULL	NULL	37.1	28.7	17.9
Cyclonaias	necki	necki	NULL	NULL	47.2	35.6	21.7
Cyclonaias	necki	necki	NULL	NULL	39.7	31.2	18.9
Cyclonaias	necki	necki	NULL	NULL	39.7	31.5	18.9
Cyclonaias	necki	necki	NULL	NULL	36.3	27.7	17.6
Cyclonaias	petrina	petrina	NULL	NULL	34.5	28.7	16.9
Cyclonaias	necki	necki	NULL	NULL	31.7	23.1	15.8
Cyclonaias	necki	necki	NULL	NULL	29.7	23.3	15
Cyclonaias	necki	necki	NULL	NULL	62	40	27
Cyclonaias	petrina	petrina	NULL	NULL	62	46	27
Cyclonaias	necki	necki	NULL	NULL	52.1	37.6	23.5
Cyclonaias	necki	necki	NULL	NULL	28.2	21.1	14.4
Cyclonaias	necki	necki	NULL	NULL	50.1	36.8	22.8
Cyclonaias	necki	necki	NULL	NULL	32.4	25.5	16.1
Cyclonaias	petrina	petrina	NULL	NULL	40.9	30.1	19.4
Cyclonaias	necki	necki	NULL	NULL	36.2	26.5	17.6
Cyclonaias	necki	necki	NULL	NULL	27.9	22.7	14.3
Cyclonaias	necki	necki	NULL	NULL	35.4	26.8	17.3
Cyclonaias	necki	necki	NULL	NULL	36.4	28	17.7
Cyclonaias	necki	necki	NULL	NULL	58.6	41.5	25.9
Cyclonaias	necki	necki	NULL	NULL	44.5	34.2	20.8
Cyclonaias	necki	necki	NULL	NULL	41.3	31.1	19.6
Cyclonaias	necki	necki	NULL	NULL	45.5	33.8	21.2
Cyclonaias	petrina	petrina	NULL	NULL	32	26	16
Cyclonaias	necki	necki	NULL	NULL	29.5	24.3	15
Cyclonaias	necki	necki	NULL	NULL	41.7	30	19.8
Cyclonaias	necki	necki	NULL	NULL	36.5	28.9	17.8
Cyclonaias	necki	necki	NULL	NULL	44.6	34	20.9
Cyclonaias	necki	necki	NULL	NULL	30.7	23.8	15.5
Cyclonaias	petrina	petrina	NULL	NULL	37	31	18
Cyclonaias	necki	necki	NULL	NULL	30.2	23.6	15.3
Cyclonaias	necki	necki	NULL	NULL	35.7	27.3	17.5
Cyclonaias	necki	necki	NULL	NULL	39.8	30.9	19.1
Cyclonaias	necki	necki	NULL	NULL	39.8	31.1	19.1
Cyclonaias	petrina	petrina	NULL	NULL	68.2	48.6	29.4
Cyclonaias	petrina	petrina	NULL	NULL	51.8	39.4	23.6
Cyclonaias	necki	necki	NULL	NULL	43.7	35.5	20.6
Cyclonaias	necki	necki	NULL	NULL	52.6	37.2	23.9
Cyclonaias	necki	necki	NULL	NULL	37.9	27.8	18.4
Cyclonaias	necki	necki	NULL	NULL	47.1	33.6	21.9
Cyclonaias	necki	necki	NULL	NULL	47.9	34.5	22.2
Cyclonaias	necki	necki	NULL	NULL	46.8	34.8	21.8
Cyclonaias	necki	necki	NULL	NULL	51.1	38.7	23.4
Cyclonaias	necki	necki	NULL	NULL	37.6	26.6	18.3
Cyclonaias	petrina	petrina	NULL	NULL	50	40	23
Cyclonaias	necki	necki	NULL	NULL	43.3	31.9	20.5
Cyclonaias	necki	necki	NULL	NULL	36.3	27	17.8
Cyclonaias	petrina	petrina	NULL	NULL	61	44	27
Cyclonaias	necki	necki	NULL	NULL	46.7	36	21.8
Cyclonaias	necki	necki	NULL	NULL	40.1	31.1	19.3
Cyclonaias	petrina	petrina	NULL	NULL	39.2	29.4	19
Cyclonaias	necki	necki	NULL	NULL	30.9	24.6	15.7
Cyclonaias	necki	necki	NULL	NULL	46.5	36.7	21.8
Cyclonaias	necki	necki	NULL	NULL	44.1	34.3	20.9
Cyclonaias	necki	necki	NULL	NULL	36.6	27.6	18
Cyclonaias	necki	necki	NULL	NULL	31.6	25.1	16
Cyclonaias	petrina	petrina	NULL	NULL	44.3	34.2	21
Cyclonaias	necki	necki	NULL	NULL	51.5	37.4	23.7
Cyclonaias	petrina	petrina	NULL	NULL	63.1	46.2	27.9
Cyclonaias	necki	necki	NULL	NULL	46.4	34.7	21.8
Cyclonaias	necki	necki	NULL	NULL	36.8	28.4	18.1
Cyclonaias	necki	necki	NULL	NULL	44.8	33.4	21.2
Cyclonaias	necki	necki	NULL	NULL	39.6	31.6	19.2
Cyclonaias	necki	necki	NULL	NULL	37.3	29	18.3
Cyclonaias	petrina	petrina	NULL	NULL	50.1	40.9	23.2
Cyclonaias	necki	necki	NULL	NULL	30.8	24.8	15.7
Cyclonaias	necki	necki	NULL	NULL	35.5	28.6	17.6
Cyclonaias	petrina	petrina	NULL	NULL	36	29.8	17.8
Cyclonaias	necki	necki	NULL	NULL	39.8	29.8	19.3
Cyclonaias	necki	necki	NULL	NULL	47.1	33.6	22.1
Cyclonaias	necki	necki	NULL	NULL	31	25.9	15.8
Cyclonaias	petrina	petrina	NULL	NULL	55.4	42.9	25.2
Cyclonaias	necki	necki	NULL	NULL	32.2	26.5	16.3
Cyclonaias	necki	necki	NULL	NULL	22.9	19.5	12.4
Cyclonaias	necki	necki	NULL	NULL	33.4	27.9	16.8
Cyclonaias	necki	necki	NULL	NULL	42.5	31.3	20.4
Cyclonaias	necki	necki	NULL	NULL	37.6	28.8	18.5
Cyclonaias	necki	necki	NULL	NULL	41.9	33	20.2
Cyclonaias	necki	necki	NULL	NULL	37.3	29.1	18.4
Cyclonaias	necki	necki	NULL	NULL	46.3	34.9	21.9
Cyclonaias	necki	necki	NULL	NULL	32.3	26.2	16.4
Cyclonaias	necki	necki	NULL	NULL	37	29	18.3
Cyclonaias	necki	necki	NULL	NULL	28.9	22	15
Cyclonaias	necki	necki	NULL	NULL	40.8	29.9	19.8
Cyclonaias	necki	necki	NULL	NULL	49.4	35	23.1
Cyclonaias	necki	necki	NULL	NULL	32.5	25	16.5
Cyclonaias	necki	necki	NULL	NULL	45.4	34.7	21.6
Cyclonaias	necki	necki	NULL	NULL	37.2	28.2	18.4
Cyclonaias	necki	necki	NULL	NULL	41	32.1	19.9
Cyclonaias	necki	necki	NULL	NULL	27.2	21.7	14.3
Cyclonaias	necki	necki	NULL	NULL	34.2	26	17.2
Cyclonaias	necki	necki	NULL	NULL	54.1	37.3	24.9
Cyclonaias	petrina	petrina	NULL	NULL	71	56	31
Cyclonaias	necki	necki	NULL	NULL	35.9	27.2	17.9
Cyclonaias	necki	necki	NULL	NULL	38.4	29.6	18.9
Cyclonaias	necki	necki	NULL	NULL	38.9	30.1	19.1
Cyclonaias	necki	necki	NULL	NULL	34.4	25.6	17.3
Cyclonaias	necki	necki	NULL	NULL	44	33.5	21.1
Cyclonaias	necki	necki	NULL	NULL	48.7	35.1	22.9
Cyclonaias	necki	necki	NULL	NULL	40.9	31.4	19.9
Cyclonaias	necki	necki	NULL	NULL	45	35.2	21.5
Cyclonaias	necki	necki	NULL	NULL	37.8	29.7	18.7
Cyclonaias	necki	necki	NULL	NULL	32.6	25.5	16.6
Cyclonaias	necki	necki	NULL	NULL	53.9	38.7	24.9
Cyclonaias	necki	necki	NULL	NULL	32.1	25.8	16.4
Cyclonaias	necki	necki	NULL	NULL	41.8	33.4	20.3
Cyclonaias	necki	necki	NULL	NULL	38.5	29.4	19
Cyclonaias	necki	necki	NULL	NULL	35	27.8	17.6
Cyclonaias	necki	necki	NULL	NULL	42	29.3	20.4
Cyclonaias	necki	necki	NULL	NULL	42.5	29.8	20.6
Cyclonaias	necki	necki	NULL	NULL	36.2	28.3	18.1
Cyclonaias	petrina	petrina	NULL	NULL	49.5	40.9	23.3
Cyclonaias	necki	necki	NULL	NULL	43.5	32.6	21
Cyclonaias	necki	necki	NULL	NULL	58.3	39.6	26.6
Cyclonaias	necki	necki	NULL	NULL	32.5	25.7	16.6
Cyclonaias	necki	necki	NULL	NULL	36.4	28.6	18.2
Cyclonaias	necki	necki	NULL	NULL	43.2	32.3	20.9
Cyclonaias	petrina	petrina	NULL	NULL	59.6	44	27.1
Cyclonaias	necki	necki	NULL	NULL	48.6	38.9	23
Cyclonaias	petrina	petrina	NULL	NULL	62	49	28
Cyclonaias	petrina	petrina	NULL	NULL	47	34.4	22.4
Cyclonaias	necki	necki	NULL	NULL	47.5	34.9	22.6
Cyclonaias	necki	necki	NULL	NULL	28.1	23.9	14.8
Cyclonaias	necki	necki	NULL	NULL	42.3	32.7	20.6
Cyclonaias	necki	necki	NULL	NULL	47.7	37	22.7
Cyclonaias	petrina	petrina	NULL	NULL	67.9	51.1	30.2
Cyclonaias	necki	necki	NULL	NULL	48.2	34.6	22.9
Cyclonaias	necki	necki	NULL	NULL	34.3	25.4	17.4
Cyclonaias	necki	necki	NULL	NULL	41	30.5	20.1
Cyclonaias	necki	necki	NULL	NULL	42.5	32.2	20.7
Cyclonaias	necki	necki	NULL	NULL	46.6	33	22.3
Cyclonaias	petrina	petrina	NULL	NULL	51	39	24
Cyclonaias	petrina	petrina	NULL	NULL	51	41	24
Cyclonaias	necki	necki	NULL	NULL	46.3	35.3	22.2
Cyclonaias	necki	necki	NULL	NULL	33.5	26	17.1
Cyclonaias	necki	necki	NULL	NULL	39.9	34.2	19.7
Cyclonaias	necki	necki	NULL	NULL	38.9	29.2	19.3
Cyclonaias	necki	necki	NULL	NULL	50.4	38.2	23.8
Cyclonaias	necki	necki	NULL	NULL	36.1	28.8	18.2
Cyclonaias	necki	necki	NULL	NULL	26.1	21.7	14
Cyclonaias	petrina	petrina	NULL	NULL	37.8	29.7	18.9
Cyclonaias	necki	necki	NULL	NULL	35.1	26.7	17.8
Cyclonaias	necki	necki	NULL	NULL	36.8	28.3	18.5
Cyclonaias	petrina	petrina	NULL	NULL	29.8	25.2	15.6
Cyclonaias	necki	necki	NULL	NULL	42.5	31.8	20.8
Cyclonaias	necki	necki	NULL	NULL	46.3	35	22.3
Cyclonaias	necki	necki	NULL	NULL	46.3	35.9	22.3
Cyclonaias	necki	necki	NULL	NULL	46.8	35.3	22.5
Cyclonaias	necki	necki	NULL	NULL	31.9	25.9	16.5
Cyclonaias	necki	necki	NULL	NULL	49.1	36.2	23.4
Cyclonaias	necki	necki	NULL	NULL	47.8	35.2	22.9
Cyclonaias	necki	necki	NULL	NULL	32.6	24.9	16.8
Cyclonaias	petrina	petrina	NULL	NULL	48	37	23
Cyclonaias	necki	necki	NULL	NULL	30.9	24.1	16.1
Cyclonaias	necki	necki	NULL	NULL	30.9	24.9	16.1
Cyclonaias	necki	necki	NULL	NULL	45.4	31.6	22
Cyclonaias	petrina	petrina	NULL	NULL	45.4	35.5	22
Cyclonaias	necki	necki	NULL	NULL	31.1	24.8	16.2
Cyclonaias	necki	necki	NULL	NULL	46.9	34.1	22.6
Cyclonaias	necki	necki	NULL	NULL	35.4	27.5	18
Cyclonaias	necki	necki	NULL	NULL	47.9	34.7	23
Cyclonaias	necki	necki	NULL	NULL	47.9	36.5	23
Cyclonaias	necki	necki	NULL	NULL	31.3	25.9	16.3
Cyclonaias	necki	necki	NULL	NULL	38.8	28.8	19.4
Cyclonaias	necki	necki	NULL	NULL	38.3	30.4	19.2
Cyclonaias	necki	necki	NULL	NULL	52.5	39.6	24.8
Cyclonaias	necki	necki	NULL	NULL	44	34.1	21.5
Cyclonaias	petrina	petrina	NULL	NULL	54.3	38.9	25.5
Cyclonaias	petrina	petrina	NULL	NULL	62	45.7	28.4
Cyclonaias	necki	necki	NULL	NULL	43.7	32.7	21.4
Cyclonaias	necki	necki	NULL	NULL	51.6	36.9	24.5
Cyclonaias	necki	necki	NULL	NULL	43.4	32.8	21.3
Cyclonaias	necki	necki	NULL	NULL	31.9	25.3	16.6
Cyclonaias	necki	necki	NULL	NULL	46.1	35.2	22.4
Cyclonaias	necki	necki	NULL	NULL	48.9	38.5	23.5
Cyclonaias	necki	necki	NULL	NULL	36.9	29.8	18.7
Cyclonaias	necki	necki	NULL	NULL	36.9	30.6	18.7
Cyclonaias	petrina	petrina	NULL	NULL	58	44	27
Cyclonaias	petrina	petrina	NULL	NULL	58	45	27
Cyclonaias	necki	necki	NULL	NULL	48.1	34.9	23.2
Cyclonaias	petrina	petrina	NULL	NULL	54.3	41.9	25.6
Cyclonaias	petrina	petrina	NULL	NULL	45.3	32.9	22.1
Cyclonaias	necki	necki	NULL	NULL	38.8	30.1	19.5
Cyclonaias	petrina	petrina	NULL	NULL	45	36	22
Cyclonaias	necki	necki	NULL	NULL	40	30.8	20
Cyclonaias	necki	necki	NULL	NULL	34.4	25.3	17.7
Cyclonaias	necki	necki	NULL	NULL	46.7	35.8	22.7
Cyclonaias	petrina	petrina	NULL	NULL	64.2	45.6	29.4
Cyclonaias	petrina	petrina	NULL	NULL	25.5	21.9	13.9
Cyclonaias	necki	necki	NULL	NULL	43.1	32.6	21.3
Cyclonaias	petrina	petrina	NULL	NULL	41.1	32.5	20.5
Cyclonaias	petrina	petrina	NULL	NULL	37.9	31.3	19.2
Cyclonaias	necki	necki	NULL	NULL	39.6	31.5	19.9
Cyclonaias	necki	necki	NULL	NULL	57.1	46.2	26.8
Cyclonaias	necki	necki	NULL	NULL	47.8	36.1	23.2
Cyclonaias	necki	necki	NULL	NULL	35.7	27.5	18.3
Cyclonaias	necki	necki	NULL	NULL	45.5	35.9	22.3
Cyclonaias	petrina	petrina	NULL	NULL	51.8	41.3	24.8
Cyclonaias	necki	necki	NULL	NULL	44.2	34.6	21.8
Cyclonaias	petrina	petrina	NULL	NULL	48.7	39	23.6
Cyclonaias	necki	necki	NULL	NULL	36.1	27.6	18.5
Cyclonaias	petrina	petrina	NULL	NULL	43.4	31.2	21.5
Cyclonaias	necki	necki	NULL	NULL	34.4	27.1	17.8
Cyclonaias	necki	necki	NULL	NULL	48.9	37.1	23.7
Cyclonaias	necki	necki	NULL	NULL	45.6	36.1	22.4
Cyclonaias	petrina	petrina	NULL	NULL	65	45.5	29.9
Cyclonaias	petrina	petrina	NULL	NULL	66	49	30.3
Cyclonaias	petrina	petrina	NULL	NULL	28.5	24.3	15.3
Cyclonaias	necki	necki	NULL	NULL	41.8	30.4	20.9
Cyclonaias	necki	necki	NULL	NULL	32.2	26.2	16.9
Cyclonaias	necki	necki	NULL	NULL	32.2	26.4	16.9
Cyclonaias	necki	necki	NULL	NULL	38.1	31.2	19.4
Cyclonaias	necki	necki	NULL	NULL	34.5	25.7	17.9
Cyclonaias	necki	necki	NULL	NULL	36.4	27.9	18.7
Cyclonaias	necki	necki	NULL	NULL	50.7	38.1	24.5
Cyclonaias	necki	necki	NULL	NULL	51.7	42.5	24.9
Cyclonaias	necki	necki	NULL	NULL	31.2	21.3	16.5
Cyclonaias	necki	necki	NULL	NULL	41.4	31.6	20.8
Cyclonaias	petrina	petrina	NULL	NULL	57	44	27
Cyclonaias	petrina	petrina	NULL	NULL	57	45	27
Cyclonaias	necki	necki	NULL	NULL	41.6	30.4	20.9
Cyclonaias	necki	necki	NULL	NULL	50.5	37.7	24.5
Cyclonaias	necki	necki	NULL	NULL	43.5	31.5	21.7
Cyclonaias	necki	necki	NULL	NULL	47.7	37.2	23.4
Cyclonaias	petrina	petrina	NULL	NULL	46.7	37.9	23
Cyclonaias	necki	necki	NULL	NULL	47.4	35.4	23.3
Cyclonaias	necki	necki	NULL	NULL	49.9	38.9	24.3
Cyclonaias	petrina	petrina	NULL	NULL	44.9	35.5	22.3
Cyclonaias	petrina	petrina	NULL	NULL	54.7	39.4	26.2
Cyclonaias	petrina	petrina	NULL	NULL	69.6	51.8	31.9
Cyclonaias	petrina	petrina	NULL	NULL	45.1	37.1	22.4
Cyclonaias	necki	necki	NULL	NULL	40.2	31.9	20.4
Cyclonaias	petrina	petrina	NULL	NULL	49.8	37.1	24.3
Cyclonaias	necki	necki	NULL	NULL	51.8	37.4	25.1
Cyclonaias	necki	necki	NULL	NULL	31.9	25.6	16.9
Cyclonaias	necki	necki	NULL	NULL	28	22.7	15.2
Cyclonaias	necki	necki	NULL	NULL	42.3	33.2	21.3
Cyclonaias	necki	necki	NULL	NULL	51.2	36.9	24.9
Cyclonaias	petrina	petrina	NULL	NULL	58.3	47	27.7
Cyclonaias	petrina	petrina	NULL	NULL	47.6	37.2	23.5
Cyclonaias	petrina	petrina	NULL	NULL	57.9	42.7	27.6
Cyclonaias	petrina	petrina	NULL	NULL	59.7	44.9	28.3
Cyclonaias	necki	necki	NULL	NULL	36.9	26.1	19.1
Cyclonaias	necki	necki	NULL	NULL	27.9	23.2	15.2
Cyclonaias	necki	necki	NULL	NULL	44.3	34.6	22.2
Cyclonaias	petrina	petrina	NULL	NULL	49.7	41.6	24.4
Cyclonaias	necki	necki	NULL	NULL	42.8	33.9	21.6
Cyclonaias	petrina	petrina	NULL	NULL	39.9	30	20.4
Cyclonaias	petrina	petrina	NULL	NULL	51.4	41.8	25.1
Cyclonaias	necki	necki	NULL	NULL	41.8	32.4	21.2
Cyclonaias	necki	necki	NULL	NULL	32.6	27	17.3
Cyclonaias	necki	necki	NULL	NULL	51.6	38	25.2
Cyclonaias	necki	necki	NULL	NULL	34.9	27.8	18.3
Cyclonaias	necki	necki	NULL	NULL	35.6	27.8	18.6
Cyclonaias	necki	necki	NULL	NULL	43.7	33.2	22
Cyclonaias	petrina	petrina	NULL	NULL	46.6	35.8	23.2
Cyclonaias	necki	necki	NULL	NULL	42.7	33.1	21.6
Cyclonaias	necki	necki	NULL	NULL	31.4	25.1	16.8
Cyclonaias	necki	necki	NULL	NULL	42.2	35	21.4
Cyclonaias	necki	necki	NULL	NULL	33	24.3	17.5
Cyclonaias	petrina	petrina	NULL	NULL	39.3	29.8	20.2
Cyclonaias	petrina	petrina	NULL	NULL	60.6	45.4	28.8
Cyclonaias	petrina	petrina	NULL	NULL	56	43	27
Cyclonaias	petrina	petrina	NULL	NULL	56	46	27
Cyclonaias	petrina	petrina	NULL	NULL	57.2	45.8	27.5
Cyclonaias	necki	necki	NULL	NULL	33.4	25.5	17.7
Cyclonaias	petrina	petrina	NULL	NULL	57.7	42.6	27.7
Cyclonaias	petrina	petrina	NULL	NULL	62.3	42.3	29.5
Cyclonaias	petrina	petrina	NULL	NULL	45	36.7	22.6
Cyclonaias	necki	necki	NULL	NULL	49.4	39.2	24.4
Cyclonaias	necki	necki	NULL	NULL	44.5	36.8	22.4
Cyclonaias	necki	necki	NULL	NULL	37.8	29.9	19.6
Cyclonaias	necki	necki	NULL	NULL	50.6	40.4	24.9
Cyclonaias	necki	necki	NULL	NULL	40.6	32.4	20.8
Cyclonaias	petrina	petrina	NULL	NULL	55.3	41	26.8
Cyclonaias	necki	necki	NULL	NULL	42.5	32.4	21.6
Cyclonaias	necki	necki	NULL	NULL	43.2	31.3	21.9
Cyclonaias	petrina	petrina	NULL	NULL	62.6	47.4	29.7
Cyclonaias	necki	necki	NULL	NULL	34.9	27.9	18.4
Cyclonaias	petrina	petrina	NULL	NULL	41.7	32.3	21.3
Cyclonaias	petrina	petrina	NULL	NULL	49.7	41.2	24.6
Cyclonaias	necki	necki	NULL	NULL	47	36.2	23.5
Cyclonaias	necki	necki	NULL	NULL	27.4	22.5	15.1
Cyclonaias	necki	necki	NULL	NULL	41.2	32.1	21.1
Cyclonaias	petrina	petrina	NULL	NULL	57.4	40.1	27.7
Cyclonaias	necki	necki	NULL	NULL	40	31.4	20.6
Cyclonaias	necki	necki	NULL	NULL	48.1	35.1	24
Cyclonaias	necki	necki	NULL	NULL	37.8	27	19.7
Cyclonaias	necki	necki	NULL	NULL	40.1	29.5	20.7
Cyclonaias	necki	necki	NULL	NULL	40.1	30.4	20.7
Cyclonaias	necki	necki	NULL	NULL	63	50	30
Cyclonaias	necki	necki	NULL	NULL	46.3	34	23.3
Cyclonaias	petrina	petrina	NULL	NULL	41.5	32.1	21.3
Cyclonaias	necki	necki	NULL	NULL	45.8	35.9	23.1
Cyclonaias	necki	necki	NULL	NULL	32.2	25.8	17.3
Cyclonaias	petrina	petrina	NULL	NULL	29.5	25.4	16.1
Cyclonaias	necki	necki	NULL	NULL	51.4	38	25.4
Cyclonaias	necki	necki	NULL	NULL	50.9	37.9	25.2
Cyclonaias	necki	necki	NULL	NULL	32.4	26	17.4
Cyclonaias	necki	necki	NULL	NULL	34.9	28.5	18.5
Cyclonaias	petrina	petrina	NULL	NULL	54.3	38.6	26.6
Cyclonaias	necki	necki	NULL	NULL	41.9	32.9	21.5
Cyclonaias	petrina	petrina	NULL	NULL	59.3	42.6	28.6
Cyclonaias	petrina	petrina	NULL	NULL	59.3	45.9	28.6
Cyclonaias	necki	necki	NULL	NULL	31.7	25.8	17.1
Cyclonaias	necki	necki	NULL	NULL	46.4	35.3	23.4
Cyclonaias	necki	necki	NULL	NULL	36.7	27.8	19.3
Cyclonaias	necki	necki	NULL	NULL	47.6	37.9	23.9
Cyclonaias	necki	necki	NULL	NULL	40.4	31.9	20.9
Cyclonaias	petrina	petrina	NULL	NULL	43	36	22
Cyclonaias	necki	necki	NULL	NULL	36.2	28.8	19.1
Cyclonaias	necki	necki	NULL	NULL	44.9	35.7	22.8
Cyclonaias	necki	necki	NULL	NULL	42.5	34.5	21.8
Cyclonaias	necki	necki	NULL	NULL	27.4	23.1	15.2
Cyclonaias	necki	necki	NULL	NULL	35.7	28.1	18.9
Cyclonaias	petrina	petrina	NULL	NULL	62.6	45.2	30
Cyclonaias	petrina	petrina	NULL	NULL	52.6	42.4	26
Cyclonaias	petrina	petrina	NULL	NULL	37.3	29.8	19.6
Cyclonaias	petrina	petrina	NULL	NULL	63.3	48.6	30.3
Cyclonaias	necki	necki	NULL	NULL	44.3	33.9	22.6
Cyclonaias	necki	necki	NULL	NULL	34.7	27.3	18.5
Cyclonaias	petrina	petrina	NULL	NULL	65.5	47.5	31.2
Cyclonaias	petrina	petrina	NULL	NULL	53.9	45.2	26.6
Cyclonaias	petrina	petrina	NULL	NULL	30.8	27.1	16.8
Cyclonaias	necki	necki	NULL	NULL	42.5	31.5	21.9
Cyclonaias	necki	necki	NULL	NULL	51.6	41.2	25.7
Cyclonaias	necki	necki	NULL	NULL	43.9	34.5	22.5
Cyclonaias	petrina	petrina	NULL	NULL	60	45.5	29.1
Cyclonaias	petrina	petrina	NULL	NULL	62	47.1	29.9
Cyclonaias	petrina	petrina	NULL	NULL	33.9	28.5	18.2
Cyclonaias	necki	necki	NULL	NULL	41.5	31.5	21.5
Cyclonaias	petrina	petrina	NULL	NULL	52.5	42.8	26.1
Cyclonaias	necki	necki	NULL	NULL	28.1	22.3	15.6
Cyclonaias	necki	necki	NULL	NULL	38.2	29.4	20.1
Cyclonaias	necki	necki	NULL	NULL	44.5	34.3	22.8
Cyclonaias	petrina	petrina	NULL	NULL	64.6	48.2	31
Cyclonaias	necki	necki	NULL	NULL	45.2	33.5	23.1
Cyclonaias	petrina	petrina	NULL	NULL	36.1	29.1	19.2
Cyclonaias	petrina	petrina	NULL	NULL	27.4	23.5	15.3
Cyclonaias	necki	necki	NULL	NULL	45.4	35.4	23.2
Cyclonaias	necki	necki	NULL	NULL	32.9	25.9	17.8
Cyclonaias	petrina	petrina	NULL	NULL	63.9	46.6	30.8
Cyclonaias	petrina	petrina	NULL	NULL	43.8	35.2	22.6
Cyclonaias	petrina	petrina	NULL	NULL	54.8	44	27.2
Cyclonaias	petrina	petrina	NULL	NULL	52.6	41.4	26.3
Cyclonaias	petrina	petrina	NULL	NULL	54.3	42.4	27
Cyclonaias	necki	necki	NULL	NULL	47.5	40.1	24.2
Cyclonaias	necki	necki	NULL	NULL	47	35.3	24
Cyclonaias	petrina	petrina	NULL	NULL	56.1	42.4	27.8
Cyclonaias	petrina	petrina	NULL	NULL	69	52	33
Cyclonaias	necki	necki	NULL	NULL	35.8	27.4	19.2
Cyclonaias	petrina	petrina	NULL	NULL	57	43.4	28.2
Cyclonaias	necki	necki	NULL	NULL	35.1	27.3	18.9
Cyclonaias	petrina	petrina	NULL	NULL	55.5	44.4	27.6
Cyclonaias	petrina	petrina	NULL	NULL	52.1	40	26.2
Cyclonaias	petrina	petrina	NULL	NULL	51.6	40.3	26
Cyclonaias	petrina	petrina	NULL	NULL	55.7	43.2	27.7
Cyclonaias	necki	necki	NULL	NULL	39.6	30.6	20.9
Cyclonaias	necki	necki	NULL	NULL	39.6	31.3	20.9
Cyclonaias	petrina	petrina	NULL	NULL	62.8	48	30.6
Cyclonaias	petrina	petrina	NULL	NULL	49.4	39.3	25.1
Cyclonaias	necki	necki	NULL	NULL	45.6	36.7	23.5
Cyclonaias	petrina	petrina	NULL	NULL	71.8	52.8	34.2
Cyclonaias	petrina	petrina	NULL	NULL	51.5	40.8	26
Cyclonaias	necki	necki	NULL	NULL	43.7	33.8	22.7
Cyclonaias	petrina	petrina	NULL	NULL	66.9	46.9	32.3
Cyclonaias	petrina	petrina	NULL	NULL	64.9	46.8	31.5
Cyclonaias	necki	necki	NULL	NULL	42.5	32.4	22.2
Cyclonaias	petrina	petrina	NULL	NULL	61.9	48.1	30.3
Cyclonaias	petrina	petrina	NULL	NULL	66.1	47.8	32
Cyclonaias	necki	necki	NULL	NULL	46.2	35.3	23.8
Cyclonaias	petrina	petrina	NULL	NULL	50.2	41.5	25.5
Cyclonaias	petrina	petrina	NULL	NULL	71.8	52.8	34.3
Cyclonaias	petrina	petrina	NULL	NULL	54	41.8	27.1
Cyclonaias	petrina	petrina	NULL	NULL	33.8	28.5	18.4
Cyclonaias	necki	necki	NULL	NULL	49.4	39.9	25.2
Cyclonaias	petrina	petrina	NULL	NULL	63.2	49.7	30.9
Cyclonaias	petrina	petrina	NULL	NULL	62.2	48.9	30.5
Cyclonaias	necki	necki	NULL	NULL	48.9	36.5	25
Cyclonaias	petrina	petrina	NULL	NULL	47	35.5	24.2
Cyclonaias	petrina	petrina	NULL	NULL	50.7	42.3	25.8
Cyclonaias	petrina	petrina	NULL	NULL	44.1	34.4	23
Cyclonaias	petrina	petrina	NULL	NULL	57.8	46.3	28.8
Cyclonaias	petrina	petrina	NULL	NULL	51.3	42.6	26.1
Cyclonaias	necki	necki	NULL	NULL	34.3	27.6	18.7
Cyclonaias	petrina	petrina	NULL	NULL	43.1	35.7	22.6
Cyclonaias	petrina	petrina	NULL	NULL	35.4	28.9	19.2
Cyclonaias	petrina	petrina	NULL	NULL	37.6	31.1	20.2
Cyclonaias	petrina	petrina	NULL	NULL	65	44.9	31.8
Cyclonaias	necki	necki	NULL	NULL	51.2	36.7	26.1
Cyclonaias	petrina	petrina	NULL	NULL	54	41.8	27.3
Cyclonaias	petrina	petrina	NULL	NULL	60.5	43	30
Cyclonaias	petrina	petrina	NULL	NULL	52.8	42.1	26.8
Cyclonaias	petrina	petrina	NULL	NULL	71.1	54.9	34.3
Cyclonaias	petrina	petrina	NULL	NULL	36.2	28.9	19.6
Cyclonaias	petrina	petrina	NULL	NULL	50.9	42.9	26
Cyclonaias	petrina	petrina	NULL	NULL	54.7	37.4	27.6
Cyclonaias	petrina	petrina	NULL	NULL	48.5	39.6	25
Cyclonaias	petrina	petrina	NULL	NULL	57.5	45.1	28.8
Cyclonaias	necki	necki	NULL	NULL	38.6	31.2	20.7
Cyclonaias	petrina	petrina	NULL	NULL	38.6	32.4	20.7
Cyclonaias	petrina	petrina	NULL	NULL	56.7	41.3	28.5
Cyclonaias	petrina	petrina	NULL	NULL	52.4	42.5	26.7
Cyclonaias	petrina	petrina	NULL	NULL	62	44.5	30.7
Cyclonaias	petrina	petrina	NULL	NULL	52.8	42.4	26.9
Cyclonaias	petrina	petrina	NULL	NULL	50.4	41.7	25.9
Cyclonaias	petrina	petrina	NULL	NULL	69.2	52.5	33.7
Cyclonaias	necki	necki	NULL	NULL	33.6	26.4	18.5
Cyclonaias	petrina	petrina	NULL	NULL	53.9	40.6	27.4
Cyclonaias	necki	necki	NULL	NULL	37.1	27.9	20.1
Cyclonaias	petrina	petrina	NULL	NULL	31.6	26	17.6
Cyclonaias	petrina	petrina	NULL	NULL	56.9	44.2	28.7
Cyclonaias	petrina	petrina	NULL	NULL	54.5	39.5	27.7
Cyclonaias	necki	necki	NULL	NULL	44.7	33.5	23.5
Cyclonaias	petrina	petrina	NULL	NULL	54.7	42	27.8
Cyclonaias	petrina	petrina	NULL	NULL	42.4	31	22.5
Cyclonaias	petrina	petrina	NULL	NULL	54.2	41.7	27.6
Cyclonaias	petrina	petrina	NULL	NULL	55.6	42.5	28.2
Cyclonaias	petrina	petrina	NULL	NULL	54.4	40.2	27.7
Cyclonaias	petrina	petrina	NULL	NULL	36.1	29.7	19.7
Cyclonaias	necki	necki	NULL	NULL	33.9	28.1	18.7
Cyclonaias	necki	necki	NULL	NULL	43	33.6	22.8
Cyclonaias	petrina	petrina	NULL	NULL	54.1	37.7	27.6
Cyclonaias	petrina	petrina	NULL	NULL	52.8	37	27.1
Cyclonaias	petrina	petrina	NULL	NULL	59.4	48.6	29.9
Cyclonaias	petrina	petrina	NULL	NULL	49.5	41.2	25.7
Cyclonaias	petrina	petrina	NULL	NULL	49.5	42.3	25.7
Cyclonaias	petrina	petrina	NULL	NULL	55.1	45.5	28.1
Cyclonaias	necki	necki	NULL	NULL	37.7	29.5	20.5
Cyclonaias	petrina	petrina	NULL	NULL	53.4	44.8	27.4
Cyclonaias	petrina	petrina	NULL	NULL	49.9	39.8	25.9
Cyclonaias	petrina	petrina	NULL	NULL	39	33.6	21.1
Cyclonaias	petrina	petrina	NULL	NULL	41	34	22
Cyclonaias	necki	necki	NULL	NULL	30.5	23.8	17.2
Cyclonaias	petrina	petrina	NULL	NULL	53.8	46.1	27.6
Cyclonaias	petrina	petrina	NULL	NULL	49.6	38.8	25.8
Cyclonaias	necki	necki	NULL	NULL	42.3	34.1	22.6
Cyclonaias	petrina	petrina	NULL	NULL	59.9	46.6	30.2
Cyclonaias	petrina	petrina	NULL	NULL	61.8	44.1	31
Cyclonaias	necki	necki	NULL	NULL	42.5	32.5	22.7
Cyclonaias	necki	necki	NULL	NULL	40.7	32.2	21.9
Cyclonaias	petrina	petrina	NULL	NULL	48.4	40.8	25.3
Cyclonaias	petrina	petrina	NULL	NULL	58.2	40.4	29.5
Cyclonaias	petrina	petrina	NULL	NULL	50.9	42.4	26.4
Cyclonaias	petrina	petrina	NULL	NULL	40	33.7	21.6
Cyclonaias	petrina	petrina	NULL	NULL	53.2	45.4	27.4
Cyclonaias	petrina	petrina	NULL	NULL	44	35	23.4
Cyclonaias	necki	necki	NULL	NULL	32.1	27	18
Cyclonaias	necki	necki	NULL	NULL	43.3	34	23.1
Cyclonaias	petrina	petrina	NULL	NULL	64	49	32
Cyclonaias	petrina	petrina	NULL	NULL	51.5	42.4	26.7
Cyclonaias	petrina	petrina	NULL	NULL	43.5	31	23.2
Cyclonaias	petrina	petrina	NULL	NULL	65.4	46.5	32.6
Cyclonaias	petrina	petrina	NULL	NULL	45.5	37.7	24.1
Cyclonaias	petrina	petrina	NULL	NULL	54.9	43.6	28.2
Cyclonaias	petrina	petrina	NULL	NULL	33.3	27.7	18.6
Cyclonaias	petrina	petrina	NULL	NULL	35.2	29.7	19.5
Cyclonaias	petrina	petrina	NULL	NULL	54.3	43.7	28
Cyclonaias	petrina	petrina	NULL	NULL	53.6	43.4	27.7
Cyclonaias	necki	necki	NULL	NULL	32.6	25.8	18.3
Cyclonaias	necki	necki	NULL	NULL	38	31.7	20.8
Cyclonaias	petrina	petrina	NULL	NULL	43.3	31.6	23.2
Cyclonaias	petrina	petrina	NULL	NULL	54.2	42.4	28
Cyclonaias	petrina	petrina	NULL	NULL	45.5	34.1	24.2
Cyclonaias	necki	necki	NULL	NULL	41.9	33.2	22.6
Cyclonaias	petrina	petrina	NULL	NULL	46.6	37.9	24.7
Cyclonaias	petrina	petrina	NULL	NULL	56.9	42.1	29.2
Cyclonaias	petrina	petrina	NULL	NULL	58.3	44.4	29.8
Cyclonaias	petrina	petrina	NULL	NULL	78	62	38
Cyclonaias	petrina	petrina	NULL	NULL	28.5	25.2	16.4
Cyclonaias	petrina	petrina	NULL	NULL	59.4	45.7	30.3
Cyclonaias	petrina	petrina	NULL	NULL	49.2	43.2	25.9
Cyclonaias	petrina	petrina	NULL	NULL	36.1	30.4	20
Cyclonaias	necki	necki	NULL	NULL	40.9	33.4	22.2
Cyclonaias	petrina	petrina	NULL	NULL	54	47	28
Cyclonaias	petrina	petrina	NULL	NULL	43.1	32.8	23.2
Cyclonaias	petrina	petrina	NULL	NULL	57.9	46	29.7
Cyclonaias	petrina	petrina	NULL	NULL	36.7	30.3	20.3
Cyclonaias	petrina	petrina	NULL	NULL	35.4	28.5	19.7
Cyclonaias	petrina	petrina	NULL	NULL	63.7	47.9	32.2
Cyclonaias	petrina	petrina	NULL	NULL	42.8	33.8	23.1
Cyclonaias	petrina	petrina	NULL	NULL	53.4	43.6	27.8
Cyclonaias	petrina	petrina	NULL	NULL	66.5	51.1	33.4
Cyclonaias	petrina	petrina	NULL	NULL	47.9	39.2	25.4
Cyclonaias	petrina	petrina	NULL	NULL	65	52.7	32.8
Cyclonaias	necki	necki	NULL	NULL	45.4	38.7	24.3
Cyclonaias	petrina	petrina	NULL	NULL	55.6	45.5	28.8
Cyclonaias	petrina	petrina	NULL	NULL	45.6	38	24.4
Cyclonaias	petrina	petrina	NULL	NULL	62.1	47.6	31.6
Cyclonaias	petrina	petrina	NULL	NULL	53.5	43.1	27.9
Cyclonaias	petrina	petrina	NULL	NULL	55.8	47.3	28.9
Cyclonaias	petrina	petrina	NULL	NULL	68.2	51.8	34.2
Cyclonaias	necki	necki	NULL	NULL	53.9	41.9	28.1
Cyclonaias	necki	necki	NULL	NULL	34.4	28.5	19.3
Cyclonaias	petrina	petrina	NULL	NULL	61.3	49.2	31.3
Cyclonaias	petrina	petrina	NULL	NULL	62	47	31.6
Cyclonaias	necki	necki	NULL	NULL	38.9	31.8	21.4
Cyclonaias	petrina	petrina	NULL	NULL	49.7	41.5	26.3
Cyclonaias	petrina	petrina	NULL	NULL	51.9	38.8	27.3
Cyclonaias	petrina	petrina	NULL	NULL	48.5	41	25.8
Cyclonaias	petrina	petrina	NULL	NULL	41.4	35.3	22.6
Cyclonaias	petrina	petrina	NULL	NULL	44.7	36.1	24.1
Cyclonaias	petrina	petrina	NULL	NULL	46.7	36.4	25
Cyclonaias	petrina	petrina	NULL	NULL	56.9	42.7	29.5
Cyclonaias	petrina	petrina	NULL	NULL	53	42.4	27.8
Cyclonaias	petrina	petrina	NULL	NULL	50	40	26.5
Cyclonaias	petrina	petrina	NULL	NULL	54.3	44	28.4
Cyclonaias	petrina	petrina	NULL	NULL	64.7	52.6	32.9
Cyclonaias	petrina	petrina	NULL	NULL	60	44.9	30.9
Cyclonaias	petrina	petrina	NULL	NULL	60	45.4	30.9
Cyclonaias	petrina	petrina	NULL	NULL	40	33	22
Cyclonaias	petrina	petrina	NULL	NULL	55.6	45.8	29
Cyclonaias	petrina	petrina	NULL	NULL	46.1	37.8	24.8
Cyclonaias	petrina	petrina	NULL	NULL	66.9	52.8	33.9
Cyclonaias	petrina	petrina	NULL	NULL	65	54.6	33.1
Cyclonaias	necki	necki	NULL	NULL	52.1	38.4	27.5
Cyclonaias	petrina	petrina	NULL	NULL	68	51	34.4
Cyclonaias	petrina	petrina	NULL	NULL	43.6	32	23.7
Cyclonaias	petrina	petrina	NULL	NULL	49.8	40.7	26.5
Cyclonaias	petrina	petrina	NULL	NULL	53.4	40	28.1
Cyclonaias	petrina	petrina	NULL	NULL	54.3	41.2	28.5
Cyclonaias	necki	necki	NULL	NULL	40.5	31.7	22.3
Cyclonaias	petrina	petrina	NULL	NULL	66	52	33.6
Cyclonaias	petrina	petrina	NULL	NULL	48.6	38.6	26
Cyclonaias	petrina	petrina	NULL	NULL	58.3	41.9	30.3
Cyclonaias	petrina	petrina	NULL	NULL	51.7	43	27.4
Cyclonaias	petrina	petrina	NULL	NULL	50.8	42.1	27
Cyclonaias	petrina	petrina	NULL	NULL	49.9	41	26.6
Cyclonaias	petrina	petrina	NULL	NULL	68.7	51.2	34.8
Cyclonaias	petrina	petrina	NULL	NULL	47.2	39.7	25.4
Cyclonaias	petrina	petrina	NULL	NULL	63.4	47.2	32.6
Cyclonaias	necki	necki	NULL	NULL	37.5	30.8	21
Cyclonaias	necki	necki	NULL	NULL	39.4	30.9	21.9
Cyclonaias	petrina	petrina	NULL	NULL	52.3	40.4	27.8
Cyclonaias	necki	necki	NULL	NULL	39.8	29.9	22.1
Cyclonaias	petrina	petrina	NULL	NULL	48.7	37.4	26.2
Cyclonaias	petrina	petrina	NULL	NULL	55.4	43.9	29.2
Cyclonaias	necki	necki	NULL	NULL	49.8	39.2	26.7
Cyclonaias	petrina	petrina	NULL	NULL	62.2	50.4	32.2
Cyclonaias	necki	necki	NULL	NULL	46.9	37.7	25.4
Cyclonaias	petrina	petrina	NULL	NULL	33.2	28.2	19
Cyclonaias	petrina	petrina	NULL	NULL	43.6	33.8	23.9
Cyclonaias	petrina	petrina	NULL	NULL	42.5	37.2	23.4
Cyclonaias	petrina	petrina	NULL	NULL	38.2	34.4	21.4
Cyclonaias	petrina	petrina	NULL	NULL	31.3	27	18.1
Cyclonaias	petrina	petrina	NULL	NULL	50.8	41.5	27.2
Cyclonaias	petrina	petrina	NULL	NULL	42.9	36.1	23.6
Cyclonaias	petrina	petrina	NULL	NULL	59.1	45.3	30.9
Cyclonaias	petrina	petrina	NULL	NULL	57.5	45.8	30.2
Cyclonaias	petrina	petrina	NULL	NULL	52.7	42.2	28.1
Cyclonaias	petrina	petrina	NULL	NULL	68.4	50.4	35
Cyclonaias	petrina	petrina	NULL	NULL	50.9	42.7	27.3
Cyclonaias	petrina	petrina	NULL	NULL	43	35.8	23.7
Cyclonaias	petrina	petrina	NULL	NULL	73	54	37
Cyclonaias	petrina	petrina	NULL	NULL	48.4	39.3	26.2
Cyclonaias	petrina	petrina	NULL	NULL	64.1	53.1	33.2
Cyclonaias	petrina	petrina	NULL	NULL	68.2	49.9	35
Cyclonaias	necki	necki	NULL	NULL	33.2	27.1	19.1
Cyclonaias	petrina	petrina	NULL	NULL	53.6	42.8	28.6
Cyclonaias	petrina	petrina	NULL	NULL	30.5	24.6	17.8
Cyclonaias	petrina	petrina	NULL	NULL	48.9	39.3	26.5
Cyclonaias	petrina	petrina	NULL	NULL	56.8	48.1	30.1
Cyclonaias	petrina	petrina	NULL	NULL	50.8	39.5	27.4
Cyclonaias	petrina	petrina	NULL	NULL	57	42.1	30.2
Cyclonaias	petrina	petrina	NULL	NULL	60.6	46.6	31.8
Cyclonaias	petrina	petrina	NULL	NULL	53.2	44.4	28.5
Cyclonaias	petrina	petrina	NULL	NULL	57.2	42.3	30.3
Cyclonaias	petrina	petrina	NULL	NULL	60.8	50.2	31.9
Cyclonaias	petrina	petrina	NULL	NULL	61	49	32
Cyclonaias	petrina	petrina	NULL	NULL	37	31	21
Cyclonaias	petrina	petrina	NULL	NULL	52	46	28
Cyclonaias	petrina	petrina	NULL	NULL	58.2	45.7	30.8
Cyclonaias	petrina	petrina	NULL	NULL	61.8	47.4	32.4
Cyclonaias	necki	necki	NULL	NULL	31.8	25.7	18.5
Cyclonaias	petrina	petrina	NULL	NULL	57.3	41.9	30.4
Cyclonaias	petrina	petrina	NULL	NULL	53.5	41.7	28.7
Cyclonaias	petrina	petrina	NULL	NULL	46.7	38.8	25.6
Cyclonaias	petrina	petrina	NULL	NULL	44.3	37.2	24.5
Cyclonaias	petrina	petrina	NULL	NULL	34.4	26.8	19.8
Cyclonaias	petrina	petrina	NULL	NULL	67.3	52.6	34.9
Cyclonaias	petrina	petrina	NULL	NULL	43.6	35.1	24.2
Cyclonaias	petrina	petrina	NULL	NULL	53.8	42.7	28.9
Cyclonaias	petrina	petrina	NULL	NULL	49.2	38.9	26.8
Cyclonaias	necki	necki	NULL	NULL	42.1	31.9	23.5
Cyclonaias	necki	necki	NULL	NULL	40.4	32	22.7
Cyclonaias	petrina	petrina	NULL	NULL	57.3	48.1	30.5
Cyclonaias	petrina	petrina	NULL	NULL	48.9	41	26.7
Cyclonaias	petrina	petrina	NULL	NULL	56.8	45.8	30.3
Cyclonaias	petrina	petrina	NULL	NULL	41.6	35.7	23.3
Cyclonaias	petrina	petrina	NULL	NULL	58.1	47.6	30.9
Cyclonaias	petrina	petrina	NULL	NULL	52.1	42.7	28.2
Cyclonaias	petrina	petrina	NULL	NULL	61.4	49.1	32.4
Cyclonaias	petrina	petrina	NULL	NULL	59.3	44.7	31.5
Cyclonaias	petrina	petrina	NULL	NULL	50.7	41	27.6
Cyclonaias	petrina	petrina	NULL	NULL	37.7	32.6	21.5
Cyclonaias	petrina	petrina	NULL	NULL	63.7	50.7	33.5
Cyclonaias	petrina	petrina	NULL	NULL	73.6	56.9	37.9
Cyclonaias	necki	necki	NULL	NULL	36.2	28.7	20.8
Cyclonaias	petrina	petrina	NULL	NULL	72.2	54.9	37.3
Cyclonaias	petrina	petrina	NULL	NULL	32.1	27.1	18.8
Cyclonaias	petrina	petrina	NULL	NULL	55.1	43.9	29.7
Cyclonaias	necki	necki	NULL	NULL	27.3	23.4	16.4
Cyclonaias	petrina	petrina	NULL	NULL	59.5	47.9	31.7
Cyclonaias	petrina	petrina	NULL	NULL	57.5	44.7	30.8
Cyclonaias	petrina	petrina	NULL	NULL	57.7	48.2	30.9
Cyclonaias	petrina	petrina	NULL	NULL	63.9	51.4	33.7
Cyclonaias	petrina	petrina	NULL	NULL	49.8	37.5	27.3
Cyclonaias	petrina	petrina	NULL	NULL	49.8	39.2	27.3
Cyclonaias	necki	necki	NULL	NULL	39.8	33	22.6
Cyclonaias	petrina	petrina	NULL	NULL	64.4	52.9	34
Cyclonaias	petrina	petrina	NULL	NULL	43.3	35.1	24.3
Cyclonaias	petrina	petrina	NULL	NULL	46.2	39	25.7
Cyclonaias	petrina	petrina	NULL	NULL	38	32.8	21.8
Cyclonaias	petrina	petrina	NULL	NULL	56.7	46.6	30.6
Cyclonaias	petrina	petrina	NULL	NULL	58.1	46.7	31.3
Cyclonaias	petrina	petrina	NULL	NULL	43.3	37.9	24.4
Cyclonaias	petrina	petrina	NULL	NULL	49.6	39.2	27.4
Cyclonaias	petrina	petrina	NULL	NULL	50	39.9	27.6
Cyclonaias	petrina	petrina	NULL	NULL	55.8	47.2	30.3
Cyclonaias	petrina	petrina	NULL	NULL	37	31.5	21.4
Cyclonaias	petrina	petrina	NULL	NULL	52.7	43.9	28.9
Cyclonaias	petrina	petrina	NULL	NULL	55.7	42.1	30.3
Cyclonaias	petrina	petrina	NULL	NULL	59.4	48	32
Cyclonaias	petrina	petrina	NULL	NULL	57	43.7	30.9
Cyclonaias	petrina	petrina	NULL	NULL	50.1	40.2	27.7
Cyclonaias	petrina	petrina	NULL	NULL	51.8	45.1	28.5
Cyclonaias	petrina	petrina	NULL	NULL	66.2	53.4	35.1
Cyclonaias	petrina	petrina	NULL	NULL	39.8	29.9	22.8
Cyclonaias	petrina	petrina	NULL	NULL	50.9	44.6	28.1
Cyclonaias	petrina	petrina	NULL	NULL	47.7	41.9	26.6
Cyclonaias	petrina	petrina	NULL	NULL	51.7	40.2	28.5
Cyclonaias	petrina	petrina	NULL	NULL	47	37.4	26.3
Cyclonaias	necki	necki	NULL	NULL	28.7	24.1	17.3
Cyclonaias	petrina	petrina	NULL	NULL	62.7	49.5	33.6
Cyclonaias	petrina	petrina	NULL	NULL	55.7	44.5	30.4
Cyclonaias	petrina	petrina	NULL	NULL	55.9	41.6	30.5
Cyclonaias	petrina	petrina	NULL	NULL	54.3	45.4	29.8
Cyclonaias	petrina	petrina	NULL	NULL	62.3	48.7	33.5
Cyclonaias	petrina	petrina	NULL	NULL	62.7	50.1	33.7
Cyclonaias	petrina	petrina	NULL	NULL	48.5	39.1	27.1
Cyclonaias	petrina	petrina	NULL	NULL	28.6	23.4	17.3
Cyclonaias	petrina	petrina	NULL	NULL	63.3	51.2	34
Cyclonaias	petrina	petrina	NULL	NULL	54.4	45.7	29.9
Cyclonaias	petrina	petrina	NULL	NULL	44	38	25
Cyclonaias	petrina	petrina	NULL	NULL	52.6	41.9	29.1
Cyclonaias	petrina	petrina	NULL	NULL	40.7	35.4	23.4
Cyclonaias	necki	necki	NULL	NULL	47.1	36.8	26.5
Cyclonaias	petrina	petrina	NULL	NULL	69.7	55.5	37
Cyclonaias	petrina	petrina	NULL	NULL	61.7	49.4	33.4
Cyclonaias	petrina	petrina	NULL	NULL	44.3	38.8	25.2
Cyclonaias	petrina	petrina	NULL	NULL	51.4	43.4	28.6
Cyclonaias	petrina	petrina	NULL	NULL	53.5	43.9	29.6
Cyclonaias	petrina	petrina	NULL	NULL	62.7	52.4	33.9
Cyclonaias	petrina	petrina	NULL	NULL	43.2	37.7	24.7
Cyclonaias	petrina	petrina	NULL	NULL	49	39.9	27.5
Cyclonaias	petrina	petrina	NULL	NULL	53.2	46.3	29.5
Cyclonaias	petrina	petrina	NULL	NULL	33.5	28.3	19.9
Cyclonaias	petrina	petrina	NULL	NULL	50.2	43.1	28.1
Cyclonaias	petrina	petrina	NULL	NULL	74.2	58.8	39.2
Cyclonaias	petrina	petrina	NULL	NULL	50.4	41.7	28.2
Cyclonaias	petrina	petrina	NULL	NULL	57.6	47.2	31.6
Cyclonaias	petrina	petrina	NULL	NULL	62.7	50.9	34
Cyclonaias	petrina	petrina	NULL	NULL	55.4	46.9	30.6
Cyclonaias	petrina	petrina	NULL	NULL	47.2	39.9	26.7
Cyclonaias	petrina	petrina	NULL	NULL	57.7	48.3	31.7
Cyclonaias	petrina	petrina	NULL	NULL	57.9	50.7	31.8
Cyclonaias	necki	necki	NULL	NULL	41.2	34.6	23.8
Cyclonaias	petrina	petrina	NULL	NULL	51.7	43.3	28.9
Cyclonaias	petrina	petrina	NULL	NULL	58.9	47.2	32.3
Cyclonaias	petrina	petrina	NULL	NULL	54	46	30
Cyclonaias	petrina	petrina	NULL	NULL	60.3	50.2	33
Cyclonaias	petrina	petrina	NULL	NULL	66.3	53.1	35.8
Cyclonaias	necki	necki	NULL	NULL	25.4	21.1	15.8
Cyclonaias	petrina	petrina	NULL	NULL	44.5	37.9	25.5
Cyclonaias	petrina	petrina	NULL	NULL	57.8	47.2	31.9
Cyclonaias	petrina	petrina	NULL	NULL	59.5	50.7	32.7
Cyclonaias	petrina	petrina	NULL	NULL	56.7	47.8	31.4
Cyclonaias	petrina	petrina	NULL	NULL	56.9	43.3	31.5
Cyclonaias	petrina	petrina	NULL	NULL	59.8	47.4	32.9
Cyclonaias	petrina	petrina	NULL	NULL	48	36.9	27.3
Cyclonaias	petrina	petrina	NULL	NULL	53.6	43.4	30
Cyclonaias	petrina	petrina	NULL	NULL	44.3	36.1	25.5
Cyclonaias	petrina	petrina	NULL	NULL	55.2	45.9	30.8
Cyclonaias	petrina	petrina	NULL	NULL	59.4	49.9	32.8
Cyclonaias	petrina	petrina	NULL	NULL	57.2	48.3	31.8
Cyclonaias	petrina	petrina	NULL	NULL	47	37.3	26.9
Cyclonaias	petrina	petrina	NULL	NULL	56.1	43.3	31.3
Cyclonaias	petrina	petrina	NULL	NULL	62	50.5	34.1
Cyclonaias	petrina	petrina	NULL	NULL	56.5	43.7	31.5
Cyclonaias	petrina	petrina	NULL	NULL	65.4	54.2	35.7
Cyclonaias	petrina	petrina	NULL	NULL	55.6	45.4	31.1
Cyclonaias	petrina	petrina	NULL	NULL	46.5	39.5	26.7
Cyclonaias	petrina	petrina	NULL	NULL	40.6	33.2	23.8
Cyclonaias	petrina	petrina	NULL	NULL	38	32	22.5
Cyclonaias	petrina	petrina	NULL	NULL	61.1	47.5	33.8
Cyclonaias	petrina	petrina	NULL	NULL	47.4	40.3	27.2
Cyclonaias	petrina	petrina	NULL	NULL	57.5	48.7	32.1
Cyclonaias	petrina	petrina	NULL	NULL	53.1	42.6	30
Cyclonaias	petrina	petrina	NULL	NULL	58.7	47.6	32.7
Cyclonaias	petrina	petrina	NULL	NULL	47.3	39.9	27.2
Cyclonaias	petrina	petrina	NULL	NULL	57.3	49.3	32.1
Cyclonaias	petrina	petrina	NULL	NULL	40.6	35.6	23.9
Cyclonaias	petrina	petrina	NULL	NULL	47.2	41.4	27.2
Cyclonaias	petrina	petrina	NULL	NULL	58.3	45.8	32.6
Cyclonaias	petrina	petrina	NULL	NULL	58.5	50.1	32.7
Cyclonaias	petrina	petrina	NULL	NULL	61.4	50.9	34.1
Cyclonaias	petrina	petrina	NULL	NULL	31.4	27.4	19.2
Cyclonaias	petrina	petrina	NULL	NULL	64.9	54	35.8
Cyclonaias	petrina	petrina	NULL	NULL	47.5	40.7	27.4
Cyclonaias	necki	necki	NULL	NULL	40.5	33	23.9
Cyclonaias	petrina	petrina	NULL	NULL	64	52.9	35.4
Cyclonaias	petrina	petrina	NULL	NULL	38.5	31.7	22.9
Cyclonaias	petrina	petrina	NULL	NULL	66.9	54.5	36.8
Cyclonaias	petrina	petrina	NULL	NULL	47	35.5	27.2
Cyclonaias	petrina	petrina	NULL	NULL	59	48.1	33.1
Cyclonaias	petrina	petrina	NULL	NULL	47.7	41.4	27.6
Cyclonaias	petrina	petrina	NULL	NULL	52.9	47.2	30.2
Cyclonaias	petrina	petrina	NULL	NULL	60.9	48.7	34.1
Cyclonaias	petrina	petrina	NULL	NULL	63.1	50.6	35.2
Cyclonaias	petrina	petrina	NULL	NULL	47.3	40.5	27.5
Cyclonaias	petrina	petrina	NULL	NULL	48.7	41.5	28.2
Cyclonaias	petrina	petrina	NULL	NULL	56.4	47.1	32
Cyclonaias	petrina	petrina	NULL	NULL	50.9	42.9	29.3
Cyclonaias	petrina	petrina	NULL	NULL	51.5	42.2	29.6
Cyclonaias	petrina	petrina	NULL	NULL	58.2	49.2	32.9
Cyclonaias	petrina	petrina	NULL	NULL	49.6	41.5	28.7
Cyclonaias	petrina	petrina	NULL	NULL	68	57.1	37.7
Cyclonaias	petrina	petrina	NULL	NULL	52.1	44.1	30
Cyclonaias	petrina	petrina	NULL	NULL	53.9	45.8	30.9
Cyclonaias	petrina	petrina	NULL	NULL	42.7	34.5	25.3
Cyclonaias	petrina	petrina	NULL	NULL	57.7	46.3	32.8
Cyclonaias	petrina	petrina	NULL	NULL	48	40	28
Cyclonaias	petrina	petrina	NULL	NULL	59.4	46.1	33.7
Cyclonaias	petrina	petrina	NULL	NULL	50.4	40.7	29.3
Cyclonaias	petrina	petrina	NULL	NULL	54.4	45.4	31.3
Cyclonaias	petrina	petrina	NULL	NULL	60	52.2	34.1
Cyclonaias	petrina	petrina	NULL	NULL	62	48.1	35.2
Cyclonaias	petrina	petrina	NULL	NULL	52.1	42.7	30.3
Cyclonaias	petrina	petrina	NULL	NULL	48.1	40.8	28.3
Cyclonaias	petrina	petrina	NULL	NULL	50.2	40.4	29.4
Cyclonaias	petrina	petrina	NULL	NULL	49	42.4	28.8
Cyclonaias	necki	necki	NULL	NULL	48.2	38.9	28.4
Cyclonaias	petrina	petrina	NULL	NULL	66.4	57.2	37.5
Cyclonaias	petrina	petrina	NULL	NULL	63.9	50.4	36.3
Cyclonaias	petrina	petrina	NULL	NULL	56.8	47.5	32.8
Cyclonaias	petrina	petrina	NULL	NULL	45.7	38.8	27.2
Cyclonaias	petrina	petrina	NULL	NULL	66.4	50.6	37.7
Cyclonaias	petrina	petrina	NULL	NULL	59.4	50.5	34.3
Cyclonaias	petrina	petrina	NULL	NULL	49.5	41.3	29.3
Cyclonaias	petrina	petrina	NULL	NULL	45	39	27
Cyclonaias	petrina	petrina	NULL	NULL	57.5	46.9	33.4
Cyclonaias	petrina	petrina	NULL	NULL	57.5	48.6	33.5
Cyclonaias	petrina	petrina	NULL	NULL	69.9	56.3	39.7
Cyclonaias	petrina	petrina	NULL	NULL	41.9	36.9	25.6
Cyclonaias	petrina	petrina	NULL	NULL	57.7	48	33.8
Cyclonaias	petrina	petrina	NULL	NULL	43.4	33.4	26.4
Cyclonaias	petrina	petrina	NULL	NULL	48.8	42.2	29.3
Cyclonaias	petrina	petrina	NULL	NULL	58.9	49.8	34.6
Cyclonaias	petrina	petrina	NULL	NULL	52.9	45.7	31.8
Cyclonaias	petrina	petrina	NULL	NULL	56.4	46.4	33.7
Cyclonaias	petrina	petrina	NULL	NULL	44.6	38.4	27.5
Cyclonaias	petrina	petrina	NULL	NULL	58.8	47.7	35.1
Cyclonaias	petrina	petrina	NULL	NULL	48.7	42.7	29.8
Cyclonaias	petrina	petrina	NULL	NULL	42.9	38.2	26.9
Cyclonaias	petrina	petrina	NULL	NULL	48.5	41.9	30
Cyclonaias	petrina	petrina	NULL	NULL	53.5	42.2	32.7
Cyclonaias	petrina	petrina	NULL	NULL	52.9	45.9	32.5
Cyclonaias	petrina	petrina	NULL	NULL	61.5	50.9	37.1
Cyclonaias	petrina	petrina	NULL	NULL	47.8	41.1	29.8
Cyclonaias	petrina	petrina	NULL	NULL	55.8	50.2	34.2
Cyclonaias	petrina	petrina	NULL	NULL	51.9	41.5	32.4
Cyclonaias	petrina	petrina	NULL	NULL	67.2	59	40.8
Quadrula	petrina	petrina	NULL	NULL	55.1	47.8	34.9
Quadrula	pustulosa	mortoni	NULL	NULL	73.3	68.4	52.2
Quadrula	pustulosa	mortoni	NULL	NULL	52	49	36
Quadrula	pustulosa	mortoni	NULL	NULL	59	54	40
Quadrula	pustulosa	mortoni	NULL	NULL	53	51	36
Quadrula	pustulosa	mortoni	NULL	NULL	50	49	34
Quadrula	pustulosa	mortoni	NULL	NULL	60	57	40
Quadrula	pustulosa	mortoni	NULL	NULL	55.9	47.2	37.4
Quadrula	pustulosa	mortoni	NULL	NULL	52	48	35
Quadrula	pustulosa	mortoni	NULL	NULL	47.4	45.7	32.2
Quadrula	pustulosa	mortoni	NULL	NULL	57	54	38
Quadrula	pustulosa	mortoni	NULL	NULL	57	56	38
Quadrula	pustulosa	mortoni	NULL	NULL	49	46	33
Quadrula	pustulosa	mortoni	NULL	NULL	47.2	41.2	31.8
Quadrula	pustulosa	mortoni	NULL	NULL	61	56	40
Quadrula	pustulosa	mortoni	NULL	NULL	51	50	34
Quadrula	pustulosa	mortoni	NULL	NULL	42.1	39.4	28.6
Quadrula	pustulosa	mortoni	NULL	NULL	56.1	47.3	36.9
Quadrula	pustulosa	mortoni	NULL	NULL	58	52	38
Quadrula	pustulosa	mortoni	NULL	NULL	53	52	35
Quadrula	pustulosa	mortoni	NULL	NULL	55	51	36
Quadrula	pustulosa	mortoni	NULL	NULL	44.7	38.4	29.9
Quadrula	pustulosa	mortoni	NULL	NULL	61.4	51.2	39.7
Quadrula	pustulosa	mortoni	NULL	NULL	62	60	40
Quadrula	pustulosa	mortoni	NULL	NULL	50	49	33
Quadrula	pustulosa	mortoni	NULL	NULL	45	44	30
Quadrula	pustulosa	mortoni	NULL	NULL	57	49.8	37
Quadrula	pustulosa	mortoni	NULL	NULL	57	54	37
Quadrula	pustulosa	mortoni	NULL	NULL	59.8	53.3	38.6
Quadrula	pustulosa	mortoni	NULL	NULL	52	50	34
Quadrula	pustulosa	mortoni	NULL	NULL	52	51	34
Quadrula	pustulosa	mortoni	NULL	NULL	56	49.7	36.3
Quadrula	pustulosa	mortoni	NULL	NULL	53.9	49.4	35
Quadrula	pustulosa	mortoni	NULL	NULL	54	50	35
Quadrula	pustulosa	mortoni	NULL	NULL	58.7	49.1	37.5
Quadrula	pustulosa	mortoni	NULL	NULL	40.4	38.2	26.8
Quadrula	pustulosa	mortoni	NULL	NULL	42.1	37.5	27.8
Quadrula	pustulosa	mortoni	NULL	NULL	44.2	38.6	29
Quadrula	pustulosa	mortoni	NULL	NULL	53.1	45.1	34.1
Quadrula	pustulosa	mortoni	NULL	NULL	44.1	39.9	28.9
Quadrula	pustulosa	mortoni	NULL	NULL	56.8	51.9	36.1
Quadrula	pustulosa	mortoni	NULL	NULL	45.6	43.1	29.7
Quadrula	pustulosa	mortoni	NULL	NULL	49.6	43.8	32
Quadrula	pustulosa	mortoni	NULL	NULL	55.1	45.2	35.1
Quadrula	pustulosa	mortoni	NULL	NULL	55	50	35
Quadrula	pustulosa	mortoni	NULL	NULL	55	51	35
Quadrula	pustulosa	mortoni	NULL	NULL	55	51	35
Quadrula	pustulosa	mortoni	NULL	NULL	55	53	35
Quadrula	pustulosa	houstonensis	NULL	NULL	46.6	41.2	30.2
Quadrula	pustulosa	houstonensis	NULL	NULL	48	44	31
Quadrula	pustulosa	houstonensis	NULL	NULL	64	58	40
Quadrula	pustulosa	mortoni	NULL	NULL	59.8	48.9	37.6
Quadrula	pustulosa	mortoni	NULL	NULL	52.5	45.9	33.5
Quadrula	pustulosa	mortoni	NULL	NULL	48.5	41.1	31.2
Quadrula	pustulosa	mortoni	NULL	NULL	49.4	44.5	31.7
Quadrula	pustulosa	mortoni	NULL	NULL	43.5	39.9	28.3
Quadrula	pustulosa	mortoni	NULL	NULL	50	48	32
Quadrula	pustulosa	mortoni	NULL	NULL	46	40.7	29.7
Quadrula	pustulosa	mortoni	NULL	NULL	52.2	46	33.2
Quadrula	pustulosa	houstonensis	NULL	NULL	53.5	47	33.9
Quadrula	pustulosa	houstonensis	NULL	NULL	41.9	37	27.3
Quadrula	pustulosa	houstonensis	NULL	NULL	64	57.8	39.7
Quadrula	pustulosa	mortoni	NULL	NULL	39	36	25.6
Quadrula	pustulosa	mortoni	NULL	NULL	63.5	52.5	39.4
Quadrula	pustulosa	houstonensis	NULL	NULL	46.5	42	29.9
Quadrula	pustulosa	mortoni	NULL	NULL	61.7	51	38.4
Quadrula	pustulosa	houstonensis	NULL	NULL	52	48	33
Quadrula	pustulosa	mortoni	NULL	NULL	52	50	33
Quadrula	pustulosa	mortoni	NULL	NULL	52	50	33
Quadrula	pustulosa	mortoni	NULL	NULL	52.2	47.5	33.1
Quadrula	pustulosa	mortoni	NULL	NULL	45	41	29
Quadrula	pustulosa	mortoni	NULL	NULL	45.9	40.3	29.5
Quadrula	pustulosa	houstonensis	NULL	NULL	66.5	57.6	40.9
Quadrula	pustulosa	mortoni	NULL	NULL	54	51	34
Quadrula	pustulosa	mortoni	NULL	NULL	54	53	34
Quadrula	pustulosa	mortoni	NULL	NULL	53.2	48.5	33.5
Quadrula	pustulosa	mortoni	NULL	NULL	62.9	49.9	38.8
Quadrula	pustulosa	mortoni	NULL	NULL	41.6	38.4	26.9
Quadrula	pustulosa	mortoni	NULL	NULL	43.9	39.9	28.2
Quadrula	pustulosa	mortoni	NULL	NULL	58	54	36
Quadrula	pustulosa	mortoni	NULL	NULL	58	56	36
Quadrula	pustulosa	mortoni	NULL	NULL	47.2	40.9	30
Quadrula	pustulosa	mortoni	NULL	NULL	49	46	31
Quadrula	pustulosa	mortoni	NULL	NULL	49	48	31
Quadrula	pustulosa	mortoni	NULL	NULL	51.2	47.2	32.2
Quadrula	pustulosa	mortoni	NULL	NULL	60	50	37
Quadrula	pustulosa	mortoni	NULL	NULL	60	55	37
Quadrula	pustulosa	mortoni	NULL	NULL	60	56	37
Quadrula	pustulosa	mortoni	NULL	NULL	42.9	40.7	27.5
Quadrula	pustulosa	mortoni	NULL	NULL	46.9	39.5	29.7
Quadrula	pustulosa	mortoni	NULL	NULL	55.5	47	34.4
Quadrula	pustulosa	mortoni	NULL	NULL	62.9	51.1	38.4
Quadrula	pustulosa	mortoni	NULL	NULL	53	50	33
Quadrula	pustulosa	mortoni	NULL	NULL	50.1	42.3	31.4
Quadrula	pustulosa	mortoni	NULL	NULL	64.7	51.9	39.3
Quadrula	pustulosa	mortoni	NULL	NULL	55	47	34
Quadrula	pustulosa	mortoni	NULL	NULL	55	50	34
Quadrula	pustulosa	mortoni	NULL	NULL	55	50	34
Quadrula	pustulosa	houstonensis	NULL	NULL	46	40	29
Quadrula	pustulosa	mortoni	NULL	NULL	46	41	29
Quadrula	pustulosa	mortoni	NULL	NULL	57	49	35
Quadrula	pustulosa	mortoni	NULL	NULL	57	50	35
Quadrula	pustulosa	mortoni	NULL	NULL	55	49.3	33.9
Quadrula	pustulosa	mortoni	NULL	NULL	42.1	39.8	26.8
Quadrula	pustulosa	houstonensis	NULL	NULL	59	50.7	36
Quadrula	pustulosa	mortoni	NULL	NULL	59	53	36
Quadrula	pustulosa	mortoni	NULL	NULL	59	55	36
Quadrula	pustulosa	mortoni	NULL	NULL	49.6	43	30.9
Quadrula	pustulosa	mortoni	NULL	NULL	48	47	30
Quadrula	pustulosa	mortoni	NULL	NULL	61	47.7	37
Quadrula	pustulosa	mortoni	NULL	NULL	65.6	51.6	39.4
Quadrula	pustulosa	mortoni	NULL	NULL	57.9	48.5	35.3
Quadrula	pustulosa	mortoni	NULL	NULL	44.5	40.1	28
Quadrula	pustulosa	mortoni	NULL	NULL	46.5	41	29.1
Quadrula	pustulosa	mortoni	NULL	NULL	43.6	39	27.5
Quadrula	pustulosa	houstonensis	NULL	NULL	50	43	31
Quadrula	pustulosa	houstonensis	NULL	NULL	50	44	31
Quadrula	pustulosa	houstonensis	NULL	NULL	50	45	31
Quadrula	pustulosa	mortoni	NULL	NULL	50	46	31
Quadrula	pustulosa	mortoni	NULL	NULL	42.3	38.8	26.7
Quadrula	pustulosa	mortoni	NULL	NULL	52	48	32
Quadrula	pustulosa	houstonensis	NULL	NULL	50.4	43	31.1
Quadrula	pustulosa	mortoni	NULL	NULL	42.9	39.8	27
Quadrula	pustulosa	houstonensis	NULL	NULL	58.1	53.4	35.2
Quadrula	pustulosa	mortoni	NULL	NULL	54	53	33
Quadrula	pustulosa	houstonensis	NULL	NULL	58.9	49.2	35.6
Quadrula	pustulosa	mortoni	NULL	NULL	54.6	52.2	33.3
Quadrula	pustulosa	mortoni	NULL	NULL	41.4	36.3	26.1
Quadrula	pustulosa	houstonensis	NULL	NULL	56	49	34
Quadrula	pustulosa	mortoni	NULL	NULL	50.4	45.8	31
Quadrula	pustulosa	houstonensis	NULL	NULL	64.4	57.2	38.4
Quadrula	pustulosa	mortoni	NULL	NULL	58.7	50.3	35.4
Quadrula	pustulosa	mortoni	NULL	NULL	45.1	42.6	28.1
Quadrula	pustulosa	mortoni	NULL	NULL	56.1	47.8	34
Quadrula	pustulosa	mortoni	NULL	NULL	49	42.9	30.2
Quadrula	pustulosa	mortoni	NULL	NULL	58	53	35
Quadrula	pustulosa	mortoni	NULL	NULL	47	41.8	29.1
Quadrula	pustulosa	mortoni	NULL	NULL	45	39.3	28
Quadrula	pustulosa	mortoni	NULL	NULL	45	40	28
Quadrula	pustulosa	houstonensis	NULL	NULL	58.1	49.8	35
Quadrula	pustulosa	mortoni	NULL	NULL	62.1	52.5	37.1
Quadrula	pustulosa	mortoni	NULL	NULL	42.1	39.1	26.4
Quadrula	pustulosa	mortoni	NULL	NULL	38.3	32.3	24.3
Quadrula	pustulosa	mortoni	NULL	NULL	47.1	41.9	29.1
Quadrula	pustulosa	mortoni	NULL	NULL	62	55	37
Quadrula	pustulosa	mortoni	NULL	NULL	38.2	34.9	24.2
Quadrula	pustulosa	mortoni	NULL	NULL	37.5	33.7	23.8
Quadrula	pustulosa	houstonensis	NULL	NULL	64.1	57.6	38
Quadrula	pustulosa	mortoni	NULL	NULL	41.9	35.4	26.2
Quadrula	pustulosa	mortoni	NULL	NULL	52.3	41.3	31.8
Quadrula	pustulosa	mortoni	NULL	NULL	55.7	49	33.6
Quadrula	pustulosa	mortoni	NULL	NULL	50.8	47.6	31
Quadrula	pustulosa	mortoni	NULL	NULL	68	58	40
Quadrula	pustulosa	mortoni	NULL	NULL	52.7	48.3	32
Quadrula	pustulosa	houstonensis	NULL	NULL	54.4	47.7	32.9
Quadrula	pustulosa	mortoni	NULL	NULL	58.8	48	35.2
Quadrula	pustulosa	mortoni	NULL	NULL	49	45	30
Quadrula	pustulosa	houstonensis	NULL	NULL	65.8	58.9	38.8
Quadrula	pustulosa	mortoni	NULL	NULL	48.1	42.4	29.5
Quadrula	pustulosa	mortoni	NULL	NULL	43.1	39.2	26.8
Quadrula	pustulosa	mortoni	NULL	NULL	46.1	38.5	28.4
Quadrula	pustulosa	houstonensis	NULL	NULL	51	44	31
Quadrula	pustulosa	houstonensis	NULL	NULL	51	45	31
Quadrula	pustulosa	houstonensis	NULL	NULL	51	46	31
Quadrula	pustulosa	mortoni	NULL	NULL	56.7	47.8	34
Quadrula	pustulosa	mortoni	NULL	NULL	41.9	37.4	26.1
Quadrula	pustulosa	houstonensis	NULL	NULL	53	45	32
Quadrula	pustulosa	mortoni	NULL	NULL	53	50	32
Quadrula	pustulosa	mortoni	NULL	NULL	45.7	41.8	28.1
Quadrula	pustulosa	mortoni	NULL	NULL	40	36	25
Quadrula	pustulosa	mortoni	NULL	NULL	42.4	38.2	26.3
Quadrula	pustulosa	mortoni	NULL	NULL	55	50	33
Quadrula	pustulosa	mortoni	NULL	NULL	55	51	33
Quadrula	pustulosa	mortoni	NULL	NULL	55	51	33
Quadrula	pustulosa	mortoni	NULL	NULL	51.2	45.3	31
Quadrula	pustulosa	houstonensis	NULL	NULL	57.7	53.1	34.4
Quadrula	pustulosa	mortoni	NULL	NULL	45.4	39.6	27.9
Quadrula	pustulosa	mortoni	NULL	NULL	31	27	20
Quadrula	pustulosa	houstonensis	NULL	NULL	62.6	52.2	36.9
Quadrula	pustulosa	mortoni	NULL	NULL	46	40.8	28.2
Quadrula	pustulosa	mortoni	NULL	NULL	60.9	48.5	36
Quadrula	pustulosa	mortoni	NULL	NULL	59	52	35
Quadrula	pustulosa	mortoni	NULL	NULL	59	53	35
Quadrula	pustulosa	mortoni	NULL	NULL	59	54	35
Quadrula	pustulosa	mortoni	NULL	NULL	41.8	36.8	25.9
Quadrula	pustulosa	mortoni	NULL	NULL	43.3	40	26.7
Quadrula	pustulosa	mortoni	NULL	NULL	43.5	39.1	26.8
Quadrula	pustulosa	mortoni	NULL	NULL	42.2	37.8	26.1
Quadrula	pustulosa	mortoni	NULL	NULL	49.9	44.1	30.2
Quadrula	pustulosa	mortoni	NULL	NULL	46.7	41.7	28.5
Quadrula	pustulosa	houstonensis	NULL	NULL	38.9	31.6	24.3
Quadrula	pustulosa	houstonensis	NULL	NULL	54.5	46.3	32.6
Quadrula	pustulosa	houstonensis	NULL	NULL	65	55	38
Quadrula	pustulosa	mortoni	NULL	NULL	60.9	52.3	35.9
Quadrula	pustulosa	mortoni	NULL	NULL	51.3	42.7	30.9
Quadrula	pustulosa	houstonensis	NULL	NULL	51.3	45.3	30.9
Quadrula	pustulosa	mortoni	NULL	NULL	45.5	41	27.8
Quadrula	pustulosa	houstonensis	NULL	NULL	42.7	38.7	26.3
Quadrula	pustulosa	mortoni	NULL	NULL	39.2	31.7	24.4
Quadrula	pustulosa	mortoni	NULL	NULL	57.8	48.1	34.2
Quadrula	pustulosa	houstonensis	NULL	NULL	58	51.3	34.3
Quadrula	pustulosa	mortoni	NULL	NULL	43.7	41.7	26.8
Quadrula	pustulosa	mortoni	NULL	NULL	48.8	38.7	29.5
Quadrula	pustulosa	mortoni	NULL	NULL	45.5	39.1	27.7
Quadrula	pustulosa	houstonensis	NULL	NULL	48	43	29
Quadrula	pustulosa	mortoni	NULL	NULL	48	45	29
Quadrula	pustulosa	mortoni	NULL	NULL	38.8	33.9	24.1
Quadrula	pustulosa	mortoni	NULL	NULL	44.6	40.7	27.2
Quadrula	pustulosa	mortoni	NULL	NULL	50.5	42.3	30.3
Quadrula	pustulosa	mortoni	NULL	NULL	50.9	40.2	30.5
Quadrula	pustulosa	mortoni	NULL	NULL	38.3	34.8	23.8
Quadrula	pustulosa	mortoni	NULL	NULL	41.1	36.5	25.3
Quadrula	pustulosa	houstonensis	NULL	NULL	50	43	30
Quadrula	pustulosa	mortoni	NULL	NULL	50	45	30
Quadrula	pustulosa	mortoni	NULL	NULL	35	32	22
Quadrula	pustulosa	mortoni	NULL	NULL	52.9	45.3	31.5
Quadrula	pustulosa	mortoni	NULL	NULL	46.2	39.4	28
Quadrula	pustulosa	mortoni	NULL	NULL	46.2	43	28
Quadrula	pustulosa	mortoni	NULL	NULL	44.5	40.7	27.1
Quadrula	pustulosa	mortoni	NULL	NULL	48.7	41.3	29.3
Quadrula	pustulosa	mortoni	NULL	NULL	58	48.3	34.1
Quadrula	pustulosa	mortoni	NULL	NULL	52	46	31
Quadrula	pustulosa	houstonensis	NULL	NULL	35.6	29.8	22.3
Quadrula	pustulosa	houstonensis	NULL	NULL	55.5	48.2	32.8
Quadrula	pustulosa	mortoni	NULL	NULL	36.9	32.1	23
Quadrula	pustulosa	houstonensis	NULL	NULL	62.4	55.1	36.3
Quadrula	pustulosa	houstonensis	NULL	NULL	57.1	52.2	33.6
Quadrula	pustulosa	mortoni	NULL	NULL	41.2	36	25.3
Quadrula	pustulosa	houstonensis	NULL	NULL	54	48	32
Quadrula	pustulosa	mortoni	NULL	NULL	54	53	32
Quadrula	pustulosa	mortoni	NULL	NULL	59.3	49.8	34.7
Quadrula	pustulosa	mortoni	NULL	NULL	56	51	33
Quadrula	pustulosa	mortoni	NULL	NULL	56	51	33
Quadrula	pustulosa	mortoni	NULL	NULL	42	39.3	25.7
Quadrula	pustulosa	houstonensis	NULL	NULL	53.9	47.4	31.9
Quadrula	pustulosa	houstonensis	NULL	NULL	48.5	41.4	29.1
Quadrula	pustulosa	houstonensis	NULL	NULL	39.6	35.2	24.4
Quadrula	pustulosa	houstonensis	NULL	NULL	41.1	35.5	25.2
Quadrula	pustulosa	mortoni	NULL	NULL	41.1	36.2	25.2
Quadrula	pustulosa	mortoni	NULL	NULL	60	55	35
Quadrula	pustulosa	mortoni	NULL	NULL	60	55	35
Quadrula	pustulosa	mortoni	NULL	NULL	60	56	35
Quadrula	pustulosa	mortoni	NULL	NULL	60	56	35
Quadrula	pustulosa	mortoni	NULL	NULL	60	59	35
Quadrula	pustulosa	houstonensis	NULL	NULL	37	32	23
Quadrula	pustulosa	houstonensis	NULL	NULL	68	57	39
Quadrula	pustulosa	mortoni	NULL	NULL	49.5	43.1	29.6
Quadrula	pustulosa	mortoni	NULL	NULL	50.3	43.8	30
Quadrula	pustulosa	mortoni	NULL	NULL	40.8	35.5	25
Quadrula	pustulosa	mortoni	NULL	NULL	43.3	39.3	26.3
Quadrula	pustulosa	houstonensis	NULL	NULL	59.4	48.7	34.6
Quadrula	pustulosa	mortoni	NULL	NULL	40.3	36.8	24.7
Quadrula	pustulosa	mortoni	NULL	NULL	46	39.9	27.7
Quadrula	pustulosa	mortoni	NULL	NULL	46.2	43.4	27.8
Quadrula	pustulosa	mortoni	NULL	NULL	39	35	24
Quadrula	pustulosa	mortoni	NULL	NULL	39	36	24
Quadrula	pustulosa	mortoni	NULL	NULL	46.4	41.6	27.9
Quadrula	pustulosa	mortoni	NULL	NULL	52.4	45.5	31
Quadrula	pustulosa	mortoni	NULL	NULL	51.1	40.9	30.3
Quadrula	pustulosa	mortoni	NULL	NULL	41.9	35.3	25.5
Quadrula	pustulosa	mortoni	NULL	NULL	46.9	41.1	28.1
Quadrula	pustulosa	mortoni	NULL	NULL	54.3	45.5	31.9
Quadrula	pustulosa	houstonensis	NULL	NULL	37.8	33.2	23.3
Quadrula	pustulosa	mortoni	NULL	NULL	41.2	36	25.1
Quadrula	pustulosa	mortoni	NULL	NULL	42	37.5	25.5
Quadrula	pustulosa	mortoni	NULL	NULL	46.6	41.1	27.9
Quadrula	pustulosa	mortoni	NULL	NULL	40.9	35.7	24.9
Quadrula	pustulosa	houstonensis	NULL	NULL	62	53.1	35.7
Quadrula	pustulosa	mortoni	NULL	NULL	37.7	32.8	23.2
Quadrula	pustulosa	houstonensis	NULL	NULL	43	38	26
Quadrula	pustulosa	mortoni	NULL	NULL	43	40	26
Quadrula	pustulosa	mortoni	NULL	NULL	45.5	39.1	27.3
Quadrula	pustulosa	mortoni	NULL	NULL	45.7	39.4	27.4
Quadrula	pustulosa	mortoni	NULL	NULL	49.4	41.4	29.3
Quadrula	pustulosa	mortoni	NULL	NULL	33.1	30.9	20.7
Quadrula	pustulosa	mortoni	NULL	NULL	45	42	27
Quadrula	pustulosa	mortoni	NULL	NULL	42.9	37.3	25.9
Quadrula	pustulosa	mortoni	NULL	NULL	30	29	19
Quadrula	pustulosa	houstonensis	NULL	NULL	48.9	43.1	29
Quadrula	pustulosa	houstonensis	NULL	NULL	59.2	49.6	34.2
Quadrula	pustulosa	houstonensis	NULL	NULL	47	41	28
Quadrula	pustulosa	mortoni	NULL	NULL	44.7	40	26.8
Quadrula	pustulosa	houstonensis	NULL	NULL	52.3	44.7	30.7
Quadrula	pustulosa	mortoni	NULL	NULL	44.9	40.2	26.9
Quadrula	pustulosa	mortoni	NULL	NULL	55.9	48.8	32.5
Quadrula	pustulosa	houstonensis	NULL	NULL	57.3	50.4	33.2
Quadrula	pustulosa	mortoni	NULL	NULL	49.6	43.1	29.3
Quadrula	pustulosa	mortoni	NULL	NULL	50	44.3	29.5
Quadrula	pustulosa	mortoni	NULL	NULL	39.4	36.2	24
Quadrula	pustulosa	mortoni	NULL	NULL	37.7	33.2	23.1
Quadrula	pustulosa	houstonensis	NULL	NULL	51	41	30
Quadrula	pustulosa	houstonensis	NULL	NULL	51	42	30
Quadrula	pustulosa	mortoni	NULL	NULL	51	46	30
Quadrula	pustulosa	mortoni	NULL	NULL	51.4	44.5	30.2
Quadrula	pustulosa	mortoni	NULL	NULL	63	57	36
Quadrula	pustulosa	houstonensis	NULL	NULL	53	48	31
Quadrula	pustulosa	houstonensis	NULL	NULL	53	48	31
Quadrula	pustulosa	mortoni	NULL	NULL	42.1	37.4	25.4
Quadrula	pustulosa	houstonensis	NULL	NULL	55	46	32
Quadrula	pustulosa	houstonensis	NULL	NULL	55	47	32
Quadrula	pustulosa	houstonensis	NULL	NULL	55	48	32
Quadrula	pustulosa	mortoni	NULL	NULL	55	50	32
Quadrula	pustulosa	mortoni	NULL	NULL	55	50	32
Quadrula	pustulosa	mortoni	NULL	NULL	59	50	34
Quadrula	pustulosa	mortoni	NULL	NULL	57	50	33
Quadrula	pustulosa	mortoni	NULL	NULL	45.2	39.3	27
Quadrula	pustulosa	mortoni	NULL	NULL	45.6	37.9	27.2
Quadrula	pustulosa	houstonensis	NULL	NULL	50.7	41.6	29.8
Quadrula	pustulosa	mortoni	NULL	NULL	62.7	51.9	35.8
Quadrula	pustulosa	mortoni	NULL	NULL	32	30	20
Quadrula	pustulosa	mortoni	NULL	NULL	51.6	43.6	30.2
Quadrula	pustulosa	mortoni	NULL	NULL	34.1	30.5	21.1
Quadrula	pustulosa	mortoni	NULL	NULL	44.4	39.5	26.5
Quadrula	pustulosa	mortoni	NULL	NULL	44.8	39.4	26.7
Quadrula	pustulosa	mortoni	NULL	NULL	45	39.1	26.8
Quadrula	pustulosa	mortoni	NULL	NULL	40	34.7	24.2
Quadrula	pustulosa	mortoni	NULL	NULL	38.1	31	23.2
Quadrula	pustulosa	mortoni	NULL	NULL	48.4	41.9	28.5
Quadrula	pustulosa	houstonensis	NULL	NULL	41.4	36.2	24.9
Quadrula	pustulosa	mortoni	NULL	NULL	37.2	33.4	22.7
Quadrula	pustulosa	mortoni	NULL	NULL	52	46	30.3
Quadrula	pustulosa	mortoni	NULL	NULL	45.5	42.9	27
Quadrula	pustulosa	mortoni	NULL	NULL	43.2	36.5	25.8
Quadrula	pustulosa	houstonensis	NULL	NULL	53.3	46.6	30.9
Quadrula	pustulosa	mortoni	NULL	NULL	41.7	39.3	25
Quadrula	pustulosa	mortoni	NULL	NULL	45.4	41.1	26.9
Quadrula	pustulosa	mortoni	NULL	NULL	42.7	36.9	25.5
Quadrula	pustulosa	mortoni	NULL	NULL	47.2	39.8	27.8
Quadrula	pustulosa	houstonensis	NULL	NULL	36	33	22
Quadrula	pustulosa	houstonensis	NULL	NULL	34.3	30.5	21.1
Quadrula	pustulosa	mortoni	NULL	NULL	49.2	40.7	28.8
Quadrula	pustulosa	mortoni	NULL	NULL	44.3	40.2	26.3
Quadrula	pustulosa	houstonensis	NULL	NULL	38.7	31.6	23.4
Quadrula	pustulosa	mortoni	NULL	NULL	36.8	30.6	22.4
Quadrula	pustulosa	mortoni	NULL	NULL	42.2	37.3	25.2
Quadrula	pustulosa	mortoni	NULL	NULL	39.9	36.5	24
Quadrula	pustulosa	mortoni	NULL	NULL	55.1	47.4	31.7
Quadrula	pustulosa	mortoni	NULL	NULL	40.5	35.8	24.3
Quadrula	pustulosa	mortoni	NULL	NULL	58.2	45.9	33.2
Quadrula	pustulosa	mortoni	NULL	NULL	41.5	35.7	24.8
Quadrula	pustulosa	houstonensis	NULL	NULL	54	46.7	31.1
Quadrula	pustulosa	mortoni	NULL	NULL	43.9	39.2	26
Quadrula	pustulosa	mortoni	NULL	NULL	45.5	39.2	26.8
Quadrula	pustulosa	houstonensis	NULL	NULL	60	52	34
Quadrula	pustulosa	mortoni	NULL	NULL	47.3	42.4	27.7
Quadrula	pustulosa	mortoni	NULL	NULL	50.9	47.1	29.5
Quadrula	pustulosa	mortoni	NULL	NULL	42.2	36.8	25.1
Quadrula	pustulosa	mortoni	NULL	NULL	36.6	31.5	22.2
Quadrula	pustulosa	mortoni	NULL	NULL	58	50	33
Quadrula	pustulosa	houstonensis	NULL	NULL	58	50	33
Quadrula	pustulosa	houstonensis	NULL	NULL	56	46	32
Quadrula	pustulosa	mortoni	NULL	NULL	44	40.4	26
Quadrula	pustulosa	houstonensis	NULL	NULL	55.8	50.4	31.9
Quadrula	pustulosa	houstonensis	NULL	NULL	46	40	27
Quadrula	pustulosa	houstonensis	NULL	NULL	46	42	27
Quadrula	pustulosa	mortoni	NULL	NULL	37.8	34	22.8
Quadrula	pustulosa	mortoni	NULL	NULL	46.6	42.6	27.3
Quadrula	pustulosa	mortoni	NULL	NULL	52	45	30
Quadrula	pustulosa	houstonensis	NULL	NULL	52	45	30
Quadrula	pustulosa	houstonensis	NULL	NULL	52	47	30
Quadrula	pustulosa	houstonensis	NULL	NULL	48	38	28
Quadrula	pustulosa	houstonensis	NULL	NULL	48	43	28
Quadrula	pustulosa	mortoni	NULL	NULL	50.2	43.6	29.1
Quadrula	pustulosa	houstonensis	NULL	NULL	50	42	29
Quadrula	pustulosa	mortoni	NULL	NULL	42.7	38.9	25.3
Quadrula	pustulosa	mortoni	NULL	NULL	45.3	39.9	26.6
Quadrula	pustulosa	mortoni	NULL	NULL	46.1	40.1	27
Quadrula	pustulosa	mortoni	NULL	NULL	38.3	33	23
Quadrula	pustulosa	mortoni	NULL	NULL	36	33	21.8
Quadrula	pustulosa	mortoni	NULL	NULL	51.2	42.8	29.5
Quadrula	pustulosa	mortoni	NULL	NULL	51.2	46	29.5
Quadrula	pustulosa	mortoni	NULL	NULL	47.2	41.4	27.5
Quadrula	pustulosa	mortoni	NULL	NULL	40.3	36.5	24
Quadrula	pustulosa	mortoni	NULL	NULL	54.5	42	31.1
Quadrula	pustulosa	mortoni	NULL	NULL	54.1	46.8	30.9
Quadrula	pustulosa	houstonensis	NULL	NULL	61.5	51.9	34.5
Quadrula	pustulosa	mortoni	NULL	NULL	35.7	33	21.6
Quadrula	pustulosa	mortoni	NULL	NULL	36.3	33.1	21.9
Quadrula	pustulosa	mortoni	NULL	NULL	54.6	46	31.1
Quadrula	pustulosa	mortoni	NULL	NULL	40	36.2	23.8
Quadrula	pustulosa	mortoni	NULL	NULL	41.2	37.7	24.4
Quadrula	pustulosa	mortoni	NULL	NULL	34.6	28.8	21
Quadrula	pustulosa	houstonensis	NULL	NULL	56.3	50.3	31.9
Quadrula	pustulosa	mortoni	NULL	NULL	42.4	36.8	25
Quadrula	pustulosa	mortoni	NULL	NULL	37.7	34.5	22.6
Quadrula	pustulosa	mortoni	NULL	NULL	32.9	31.1	20.1
Quadrula	pustulosa	mortoni	NULL	NULL	48	40.2	27.8
Quadrula	pustulosa	mortoni	NULL	NULL	52.7	43.7	30.1
Quadrula	pustulosa	mortoni	NULL	NULL	61.6	46.7	34.4
Quadrula	pustulosa	mortoni	NULL	NULL	34.1	30.5	20.7
Quadrula	pustulosa	mortoni	NULL	NULL	48.5	41.9	28
Quadrula	pustulosa	mortoni	NULL	NULL	47.5	42.3	27.5
Quadrula	pustulosa	mortoni	NULL	NULL	44.1	37.9	25.8
Quadrula	pustulosa	mortoni	NULL	NULL	44.1	39.3	25.8
Quadrula	pustulosa	mortoni	NULL	NULL	46.9	42	27.2
Quadrula	pustulosa	mortoni	NULL	NULL	46.3	38.6	26.9
Quadrula	pustulosa	houstonensis	NULL	NULL	34.7	28.9	21
Quadrula	pustulosa	houstonensis	NULL	NULL	39.2	35.5	23.3
Quadrula	pustulosa	mortoni	NULL	NULL	39.4	35.4	23.4
Quadrula	pustulosa	mortoni	NULL	NULL	39.8	33.6	23.6
Quadrula	pustulosa	mortoni	NULL	NULL	36.1	32.9	21.7
Quadrula	pustulosa	mortoni	NULL	NULL	41.4	34.6	24.4
Quadrula	pustulosa	mortoni	NULL	NULL	44	39.5	25.7
Quadrula	pustulosa	mortoni	NULL	NULL	44.2	38.6	25.8
Quadrula	pustulosa	houstonensis	NULL	NULL	37.1	31	22.2
Quadrula	pustulosa	mortoni	NULL	NULL	39.9	34.8	23.6
Quadrula	pustulosa	houstonensis	NULL	NULL	31	27	19
Quadrula	pustulosa	mortoni	NULL	NULL	41.7	36.3	24.5
Quadrula	pustulosa	mortoni	NULL	NULL	43.1	40	25.2
Quadrula	pustulosa	mortoni	NULL	NULL	43.7	38.4	25.5
Quadrula	pustulosa	houstonensis	NULL	NULL	50.6	42.7	28.9
Quadrula	pustulosa	houstonensis	NULL	NULL	57	48	32
Quadrula	pustulosa	houstonensis	NULL	NULL	57	49	32
Quadrula	pustulosa	mortoni	NULL	NULL	38.2	34	22.7
Quadrula	pustulosa	houstonensis	NULL	NULL	48.8	42.3	28
Quadrula	pustulosa	mortoni	NULL	NULL	52.3	45.4	29.7
Quadrula	pustulosa	houstonensis	NULL	NULL	40.4	35.1	23.8
Quadrula	pustulosa	mortoni	NULL	NULL	51.7	46.2	29.4
Quadrula	pustulosa	houstonensis	NULL	NULL	55	47	31
Quadrula	pustulosa	houstonensis	NULL	NULL	55	48	31
Quadrula	pustulosa	mortoni	NULL	NULL	45.2	39.1	26.2
Quadrula	pustulosa	mortoni	NULL	NULL	45	39.8	26.1
Quadrula	pustulosa	mortoni	NULL	NULL	44.6	38.9	25.9
Quadrula	pustulosa	mortoni	NULL	NULL	43.6	38.3	25.4
Quadrula	pustulosa	mortoni	NULL	NULL	42.8	37.4	25
Quadrula	pustulosa	mortoni	NULL	NULL	43	39.1	25.1
Quadrula	pustulosa	houstonensis	NULL	NULL	36.7	30.6	21.9
Quadrula	pustulosa	houstonensis	NULL	NULL	53	44	30
Quadrula	pustulosa	houstonensis	NULL	NULL	53	45	30
Quadrula	pustulosa	mortoni	NULL	NULL	37.7	33.2	22.4
Quadrula	pustulosa	mortoni	NULL	NULL	52.2	47.3	29.6
Quadrula	pustulosa	mortoni	NULL	NULL	54.5	47.4	30.7
Quadrula	pustulosa	mortoni	NULL	NULL	39.1	35.1	23.1
Quadrula	pustulosa	mortoni	NULL	NULL	43.7	38.5	25.4
Quadrula	pustulosa	houstonensis	NULL	NULL	41.5	35.7	24.3
Quadrula	pustulosa	mortoni	NULL	NULL	42.5	36.5	24.8
Quadrula	pustulosa	mortoni	NULL	NULL	42.3	35.4	24.7
Quadrula	pustulosa	mortoni	NULL	NULL	35.2	31.7	21.1
Quadrula	pustulosa	mortoni	NULL	NULL	49.4	41.6	28.2
Quadrula	pustulosa	houstonensis	NULL	NULL	49	42	28
Quadrula	pustulosa	houstonensis	NULL	NULL	49	42	28
Quadrula	pustulosa	mortoni	NULL	NULL	49	44	28
Quadrula	pustulosa	houstonensis	NULL	NULL	36	29.8	21.5
Quadrula	pustulosa	mortoni	NULL	NULL	59.6	48.8	33.1
Quadrula	pustulosa	houstonensis	NULL	NULL	48	43	27.5
Quadrula	pustulosa	houstonensis	NULL	NULL	47	40	27
Quadrula	pustulosa	houstonensis	NULL	NULL	45	39	26
Quadrula	pustulosa	houstonensis	NULL	NULL	45	40	26
Quadrula	pustulosa	houstonensis	NULL	NULL	39	35	23
Quadrula	pustulosa	mortoni	NULL	NULL	39.4	35.5	23.2
Quadrula	pustulosa	houstonensis	NULL	NULL	43	37	25
Quadrula	pustulosa	mortoni	NULL	NULL	42.4	38.1	24.7
Quadrula	pustulosa	houstonensis	NULL	NULL	41	34	24
Quadrula	pustulosa	houstonensis	NULL	NULL	41	35	24
Quadrula	pustulosa	houstonensis	NULL	NULL	41	37	24
Quadrula	pustulosa	mortoni	NULL	NULL	42	36	24.5
Quadrula	pustulosa	mortoni	NULL	NULL	48.1	42.6	27.5
Quadrula	pustulosa	mortoni	NULL	NULL	51.8	41.7	29.3
Quadrula	pustulosa	houstonensis	NULL	NULL	35.5	31.8	21.2
Quadrula	pustulosa	mortoni	NULL	NULL	62.1	48.6	34.2
Quadrula	pustulosa	mortoni	NULL	NULL	32.4	28.5	19.6
Quadrula	pustulosa	mortoni	NULL	NULL	44.7	39.8	25.8
Quadrula	pustulosa	mortoni	NULL	NULL	49.4	41.7	28.1
Quadrula	pustulosa	houstonensis	NULL	NULL	66	58	36
Quadrula	pustulosa	houstonensis	NULL	NULL	33.2	28.4	20
Quadrula	pustulosa	mortoni	NULL	NULL	43.1	37.9	25
Quadrula	pustulosa	mortoni	NULL	NULL	42.1	39.5	24.5
Quadrula	pustulosa	mortoni	NULL	NULL	39.7	36.5	23.3
Quadrula	pustulosa	mortoni	NULL	NULL	44.8	36.2	25.8
Quadrula	pustulosa	mortoni	NULL	NULL	44.2	38.2	25.5
Quadrula	pustulosa	houstonensis	NULL	NULL	40.8	32.2	23.8
Quadrula	pustulosa	houstonensis	NULL	NULL	50.8	42.3	28.7
Quadrula	pustulosa	houstonensis	NULL	NULL	75	66	40
Quadrula	pustulosa	mortoni	NULL	NULL	31.4	27.7	19
Quadrula	pustulosa	mortoni	NULL	NULL	35.5	32.9	21.1
Quadrula	pustulosa	mortoni	NULL	NULL	42.3	38.5	24.5
Quadrula	pustulosa	mortoni	NULL	NULL	47.2	41.3	26.9
Quadrula	pustulosa	mortoni	NULL	NULL	41.1	34.3	23.9
Quadrula	pustulosa	mortoni	NULL	NULL	32	28.2	19.3
Quadrula	pustulosa	houstonensis	NULL	NULL	38.9	33.6	22.8
Quadrula	pustulosa	mortoni	NULL	NULL	46.6	40.1	26.6
Quadrula	pustulosa	mortoni	NULL	NULL	60	48	33
Quadrula	pustulosa	mortoni	NULL	NULL	45.4	40.1	26
Quadrula	pustulosa	mortoni	NULL	NULL	44.8	39.4	25.7
Quadrula	pustulosa	houstonensis	NULL	NULL	44.2	37.6	25.4
Quadrula	pustulosa	mortoni	NULL	NULL	57.3	45.6	31.7
Quadrula	pustulosa	mortoni	NULL	NULL	43.2	37	24.9
Quadrula	pustulosa	mortoni	NULL	NULL	52.9	45.9	29.6
Quadrula	pustulosa	houstonensis	NULL	NULL	63.3	56.6	34.5
Quadrula	pustulosa	mortoni	NULL	NULL	42	35.9	24.3
Quadrula	pustulosa	mortoni	NULL	NULL	35.8	30.2	21.2
Quadrula	pustulosa	mortoni	NULL	NULL	31.1	28.5	18.8
Quadrula	pustulosa	mortoni	NULL	NULL	46.5	40.7	26.5
Quadrula	pustulosa	mortoni	NULL	NULL	36.8	32.1	21.7
Quadrula	pustulosa	mortoni	NULL	NULL	39.8	33.4	23.2
Quadrula	pustulosa	mortoni	NULL	NULL	43.7	36.7	25.1
Quadrula	pustulosa	mortoni	NULL	NULL	43.5	38.4	25
Quadrula	pustulosa	mortoni	NULL	NULL	42.5	37.8	24.5
Quadrula	pustulosa	houstonensis	NULL	NULL	56	47	31
Quadrula	pustulosa	houstonensis	NULL	NULL	56	47	31
Quadrula	pustulosa	houstonensis	NULL	NULL	56	47	31
Quadrula	pustulosa	houstonensis	NULL	NULL	56	48	31
Quadrula	pustulosa	mortoni	NULL	NULL	48.7	41.6	27.5
Quadrula	pustulosa	houstonensis	NULL	NULL	39.5	33.3	23
Quadrula	pustulosa	mortoni	NULL	NULL	37.5	31.1	22
Quadrula	pustulosa	mortoni	NULL	NULL	44.8	38.5	25.6
Quadrula	pustulosa	mortoni	NULL	NULL	47.5	41.4	26.9
Quadrula	pustulosa	houstonensis	NULL	NULL	54	46	30
Quadrula	pustulosa	houstonensis	NULL	NULL	54	46	30
Quadrula	pustulosa	mortoni	NULL	NULL	54	50	30
Quadrula	pustulosa	mortoni	NULL	NULL	67.1	50.7	36.1
Quadrula	pustulosa	mortoni	NULL	NULL	43	38.1	24.7
Quadrula	pustulosa	mortoni	NULL	NULL	42.8	35.7	24.6
Quadrula	pustulosa	mortoni	NULL	NULL	45.9	39.6	26.1
Quadrula	pustulosa	mortoni	NULL	NULL	40	33.9	23.2
Quadrula	pustulosa	mortoni	NULL	NULL	47.6	41.4	26.9
Quadrula	pustulosa	houstonensis	NULL	NULL	35.8	30.7	21.1
Quadrula	pustulosa	mortoni	NULL	NULL	35.8	31	21.1
Quadrula	pustulosa	houstonensis	NULL	NULL	37.8	32.8	22.1
Quadrula	pustulosa	mortoni	NULL	NULL	44.3	39	25.3
Quadrula	pustulosa	mortoni	NULL	NULL	36.6	32.5	21.5
Quadrula	pustulosa	houstonensis	NULL	NULL	52	43	29
Quadrula	pustulosa	houstonensis	NULL	NULL	52	44	29
Quadrula	pustulosa	houstonensis	NULL	NULL	52	44	29
Quadrula	pustulosa	houstonensis	NULL	NULL	52	45	29
Quadrula	pustulosa	mortoni	NULL	NULL	42.1	36.8	24.2
Quadrula	pustulosa	mortoni	NULL	NULL	48.5	40.2	27.3
Quadrula	pustulosa	mortoni	NULL	NULL	45.6	38.3	25.9
Quadrula	pustulosa	mortoni	NULL	NULL	40.5	35.7	23.4
Quadrula	pustulosa	houstonensis	NULL	NULL	50	42	28
Quadrula	pustulosa	mortoni	NULL	NULL	40.1	35.1	23.2
Quadrula	pustulosa	houstonensis	NULL	NULL	32.9	28.6	19.6
Quadrula	pustulosa	houstonensis	NULL	NULL	38.1	32.1	22.2
Quadrula	pustulosa	mortoni	NULL	NULL	41.6	35.5	23.9
Quadrula	pustulosa	mortoni	NULL	NULL	41.4	36.2	23.8
Quadrula	pustulosa	mortoni	NULL	NULL	56.3	47.1	30.9
Quadrula	pustulosa	houstonensis	NULL	NULL	44.1	38.1	25.1
Quadrula	pustulosa	houstonensis	NULL	NULL	39.4	31.3	22.8
Quadrula	pustulosa	mortoni	NULL	NULL	48.9	42.4	27.4
Quadrula	pustulosa	houstonensis	NULL	NULL	32.4	26.7	19.3
Quadrula	pustulosa	houstonensis	NULL	NULL	46	39	26
Quadrula	pustulosa	houstonensis	NULL	NULL	46	39	26
Quadrula	pustulosa	houstonensis	NULL	NULL	46	39	26
Quadrula	pustulosa	houstonensis	NULL	NULL	46	40	26
Quadrula	pustulosa	houstonensis	NULL	NULL	35	29.9	20.6
Quadrula	pustulosa	houstonensis	NULL	NULL	41.9	35.7	24
Quadrula	pustulosa	houstonensis	NULL	NULL	41.5	35.2	23.8
Quadrula	pustulosa	mortoni	NULL	NULL	47.1	38.3	26.5
Quadrula	pustulosa	houstonensis	NULL	NULL	40.9	35.9	23.5
Quadrula	pustulosa	houstonensis	NULL	NULL	58.8	49.8	32
Quadrula	pustulosa	mortoni	NULL	NULL	46.9	41	26.4
Quadrula	pustulosa	houstonensis	NULL	NULL	44	37	25
Quadrula	pustulosa	houstonensis	NULL	NULL	44	37	25
Quadrula	pustulosa	mortoni	NULL	NULL	43.8	38.4	24.9
Quadrula	pustulosa	houstonensis	NULL	NULL	38.5	33.9	22.3
Quadrula	pustulosa	houstonensis	NULL	NULL	42	37	24
Quadrula	pustulosa	houstonensis	NULL	NULL	42	37	24
Quadrula	pustulosa	houstonensis	NULL	NULL	42	37	24
Quadrula	pustulosa	houstonensis	NULL	NULL	42	37	24
Quadrula	pustulosa	mortoni	NULL	NULL	42	38	24
Quadrula	pustulosa	houstonensis	NULL	NULL	28	24	17
Quadrula	pustulosa	houstonensis	NULL	NULL	41	35	23.5
Quadrula	pustulosa	mortoni	NULL	NULL	41	36.6	23.5
Quadrula	pustulosa	mortoni	NULL	NULL	44.1	38.7	25
Quadrula	pustulosa	houstonensis	NULL	NULL	40.6	34	23.3
Quadrula	pustulosa	mortoni	NULL	NULL	40.4	35.7	23.2
Quadrula	pustulosa	mortoni	NULL	NULL	43.5	37.5	24.7
Quadrula	pustulosa	houstonensis	NULL	NULL	40	33	23
Quadrula	pustulosa	mortoni	NULL	NULL	40	34.9	23
Quadrula	pustulosa	houstonensis	NULL	NULL	40	35	23
Quadrula	pustulosa	mortoni	NULL	NULL	59	53	32
Quadrula	pustulosa	mortoni	NULL	NULL	51.7	42.4	28.6
Quadrula	pustulosa	mortoni	NULL	NULL	42.3	35	24.1
Quadrula	pustulosa	houstonensis	NULL	NULL	38	34	22
Quadrula	pustulosa	mortoni	NULL	NULL	41.1	35.4	23.5
Quadrula	pustulosa	mortoni	NULL	NULL	44	37.6	24.9
Quadrula	pustulosa	houstonensis	NULL	NULL	40.9	34.3	23.4
Quadrula	pustulosa	houstonensis	NULL	NULL	57	47	31
Quadrula	pustulosa	mortoni	NULL	NULL	41.2	35.9	23.5
Quadrula	pustulosa	mortoni	NULL	NULL	43.7	36.5	24.7
Quadrula	pustulosa	mortoni	NULL	NULL	35.7	30	20.8
Quadrula	pustulosa	mortoni	NULL	NULL	35.5	31.4	20.7
Quadrula	pustulosa	mortoni	NULL	NULL	47.5	42.1	26.5
Quadrula	pustulosa	houstonensis	NULL	NULL	33.9	29.3	19.9
Quadrula	pustulosa	houstonensis	NULL	NULL	42.5	36.6	24.1
Quadrula	pustulosa	mortoni	NULL	NULL	52	41.7	28.6
Quadrula	pustulosa	mortoni	NULL	NULL	44.8	40.9	25.2
Quadrula	pustulosa	houstonensis	NULL	NULL	38.8	34.2	22.3
Quadrula	pustulosa	mortoni	NULL	NULL	38	33.4	21.9
Quadrula	pustulosa	mortoni	NULL	NULL	46.1	39.3	25.8
Quadrula	pustulosa	mortoni	NULL	NULL	41.3	36.8	23.5
Quadrula	pustulosa	houstonensis	NULL	NULL	37.6	30.9	21.7
Quadrula	pustulosa	mortoni	NULL	NULL	55.3	46.5	30.1
Quadrula	pustulosa	mortoni	NULL	NULL	43	39.1	24.3
Quadrula	pustulosa	houstonensis	NULL	NULL	36	30.9	20.9
Quadrula	pustulosa	mortoni	NULL	NULL	36	31.8	20.9
Quadrula	pustulosa	mortoni	NULL	NULL	39.9	34.9	22.8
Quadrula	pustulosa	mortoni	NULL	NULL	44.7	37.5	25.1
Quadrula	pustulosa	houstonensis	NULL	NULL	53	43	29
Quadrula	pustulosa	houstonensis	NULL	NULL	53	46	29
Quadrula	pustulosa	houstonensis	NULL	NULL	39.5	33.2	22.6
[truncated: 1,774 more rows]
